# Supplementary material for: Rhubarb-Evoke Mucus Secretion through Aggregation and Degranulation of Mast Cell in the Colon of Rat: In vivo and ex vivo studies
Source: Sci Rep. 2019 Dec 18;9:19375. doi: 10.1038/s41598-019-55937-7 (PMC6920142; doi:10.1038/s41598-019-55937-7)
Supplement: Supplementary file 5 — Dataset Figure S3b [file 41598_2019_55937_MOESM5_ESM.xlsx]

## Sheet: 3g-gate1
Nuclei Area (μm²)	Nuclei Mean Intensity
13.19	26.26
12.59	27.43
9.44	27.39
10.71	19.48
14.16	34.42
20.76	34.42
18.06	39.58
17.38	44.02
14.91	32.4
9.89	31.05
11.46	32.41
22.25	28.1
8.09	22.63
9.59	28.22
16.56	27.71
11.84	26.73
10.27	25.31
10.34	33.41
6.29	25.9
10.34	25.61
18.21	23.75
5.77	23.49
10.79	31.22
9.22	33.41
38.89	30.31
5.32	23
6.14	28.21
27.42	35.11
6.07	31.83
5.54	28.58
13.34	28.03
8.24	27.72
17.16	26.45
9.89	27.38
26	20.03
12.44	26.04
27.42	22.41
14.31	37.84
8.47	26.24
6.44	20.64
9.07	32.12
14.61	23.29
5.54	23.38
7.49	29.95
9.44	27.68
12.74	23.12
7.79	30.51
8.39	27.71
14.16	30.25
9.37	32.27
12.06	32.85
24.8	27.4
18.81	32.01
23.23	28.44
11.61	30.01
17.08	28.62
25.25	34.51
24.95	24.2
18.58	32.15
17.08	26.18
19.63	29.69
20.46	34.23
17.08	30.7
14.46	27.33
23.23	30.39
22.55	23.63
15.21	25.15
22.03	37.93
27.65	26.69
9.14	28.88
29.3	30.76
24.13	33.37
24.95	25.89
24.88	35.7
17.38	22.5
16.93	25.35
20.61	32.66
20.61	28.9
9.07	24.89
11.31	19.81
5.47	23.73
11.39	26.59
9.14	24.82
23.6	33.26
8.39	25.64
20.38	23.49
24.8	27.32
43.68	28.2
21.58	27.77
14.99	40.85
26.37	21.02
29.97	23.06
9.22	30.33
6.59	29.14
4.95	27.89
4.95	25.12
24.05	32.71
23.68	36.41
26.08	28.74
28.55	27.32
14.99	24.44
16.63	19.01
5.62	30.11
25.93	28.71
12.51	27.54
6.67	30.33
7.19	32.21
15.51	24.84
27.42	26.24
8.47	24.99
5.99	30.7
8.62	33.37
14.46	25.88
12.06	40.88
27.42	33.18
49.68	31.96
22.78	31.73
29.15	32.49
24.5	27.37
20.68	38.66
14.24	31.68
5.69	29.11
17.76	31.92
17.31	44.65
28.77	29.2
13.41	39.21
26.6	19.43
5.39	25.19
34.84	29.91
32.22	37.39
10.49	32.23
28.77	32.82
27.95	29.83
14.69	31.46
9.67	25.54
18.28	31.6
15.66	40.53
24.35	29.18
31.25	29.08
5.92	26.57
12.66	29.41
12.29	29.7
30.12	31.42
8.54	31.55
13.04	27.93
13.71	31.27
17.91	36.45
22.25	31.81
18.88	30.5
30.27	29.83
7.94	25.6
9.74	23.15
13.41	35.79
13.71	29.6
7.42	32.37
18.88	28.91
6.67	28.37
23.53	33.98
29.22	32.15
29.9	24.68
32.22	31.4
9.37	32.14
7.34	32.18
14.69	28.57
14.91	30.46
9.37	24.74
33.57	27.07
53.5	31.44
32.97	27.5
19.78	33.7
28.32	36.28
18.96	34.06
26.37	31.49
22.93	26.01
16.33	33.35
20.76	32
13.34	33.66
32.52	28
30.65	28.4
18.13	41.54
9.44	27.69
20.76	24.32
7.72	30.39
32.82	25.36
10.56	29.74
17.53	28.48
11.39	30.75
26.15	33.96
8.77	34.74
16.56	40.16
10.64	29.2
26	27.41
24.8	23.77
31.55	27.65
19.93	33.68
9.44	31.19
28.1	27.63
19.11	41.13
20.16	27.49
27.2	27.53
30.65	27.59
11.91	32.92
11.01	36.26
16.03	27.29
15.81	27.62
20.53	22.47
6.97	27.59
16.03	27.55
24.58	34.86
9.07	33.08
4.87	22.66
24.5	40.28
11.69	23.09
26.67	25.26
11.09	33.03
9.14	31.57
11.99	21.97
9.67	29.64
8.17	30.99
27.5	30.56
26.9	33.09
19.18	33.76
26.97	30.79
21.2	25.84
27.05	23.16
23.08	26.69
6.29	23.37
15.06	37.75
26.97	29.8
27.42	33.71
24.43	26.9
6.07	28.62
24.05	27.71
12.89	28.99
14.61	21.66
19.26	40.68
10.79	26.72
9.59	32
11.01	33.36
11.91	26.07
23.98	33.42
19.41	28.49
28.32	27.91
30.8	29.64
10.86	24.19
15.59	32.8
7.57	30.78
15.81	20.35
27.72	26.38
10.12	26.39
8.17	29.99
19.93	24.81
13.19	24.32
6.29	18.6
10.56	18.78
22.78	25.58
19.33	25.29
8.47	31.81
29.3	29.18
9.29	29.64
11.61	24.95
8.99	32.71
25.25	28.73
18.13	23.3
26.75	35.29
14.46	37.53
4.87	18.2
29.6	28.02
7.42	22.26
10.12	34.45
6.37	30.72
15.14	28.22
21.8	34.39
27.05	31.95
5.39	18.83
17.01	33.62
5.69	26.78
27.5	35.14
8.92	34.21
27.87	31.54
7.49	35.9
14.39	29.87
7.19	35.4
5.02	22.81
29.67	32.27
15.29	24.4
5.25	27.2
8.32	35.7
6.67	35.21
25.1	34.62
7.27	32.88
27.2	47.69
10.56	34.85
13.04	38.33
12.06	33.24
6.74	23.7
6.59	34.43
11.46	31.44
8.99	30.61
6.52	32.11
8.69	30.94
8.24	35.63
15.06	39
7.64	34.7
29.6	27.41
7.57	31.88
11.46	25.84
29.22	28.45
11.69	27.21
7.49	34.23
17.01	34.75
7.27	33.88
6.97	32.98
14.69	31.59
13.79	32.39
11.61	36.57
20.98	34.56
17.46	36.21
12.74	34.47
24.65	37.82
15.21	31.56
14.01	31.57
20.91	35.22
9.97	38.53
21.88	35.96
17.38	37.89
0.37	21.2
0.3	21.25
10.49	29.21
13.86	29.27
8.54	32.94
13.86	29.26
15.29	29.73
20.08	31.73
20.53	38.62
24.65	33.99
21.13	25.09
21.35	29.75
13.34	27.89
13.94	34.65
19.18	28.02
13.71	30.58
10.42	27.24
12.51	28.23
14.54	47.42
13.56	27.66
15.36	24.44
28.1	36.31
36.57	42.02
10.12	24.67
19.41	31.26
6.44	29.93
9.22	33.21
21.73	39.47
7.57	25.26
10.86	32.01
6.22	25.24
21.43	32.24
14.01	40.35
15.51	40.53
18.21	30.73
24.13	35.74
9.52	28.98
17.16	31.21
10.79	25.88
6.44	26.81
20.91	42.64
14.61	29.36
13.86	31.59
8.09	25.49
11.76	27.16
18.13	30.58
20.61	32.71
6.74	26.11
6.07	24.99
15.81	32.29
19.41	28.07
12.44	28.14
20.76	31.31
7.34	28.2
8.24	27.08
13.71	24.74
8.09	26.81
15.21	31.89
15.81	30.98
15.96	39.02
22.1	31.92
14.76	32.06
17.31	25.27
5.92	27.22
8.32	26.31
5.92	27.72
17.83	30.6
22.4	34.03
10.04	26.36
18.96	38.93
10.49	27.63
16.26	31.55
10.71	38.73
6.07	33.43
6.14	24.43
6.07	26.3
21.5	34.39
12.06	42.95
17.68	30.26
12.14	31.37
11.91	29.04
14.24	46.03
6.52	34.03
9.29	29.71
17.38	42.89
19.11	36.94
22.25	41.03
18.13	36.81
8.92	30.1
10.64	33.25
11.24	35.07
18.81	34.45
18.58	31.22
10.04	29.12
10.64	40.43
19.93	41.54
11.16	41.19
8.32	32.08
11.54	29.62
6.82	35.57
12.06	30.71
7.19	30.39
6.22	31.86
8.54	35.58
11.46	31.69
11.46	37.69
34.32	43.12
19.93	32.39
6.52	28.47
10.27	36.39
17.01	42.52
12.81	37.54
12.44	31.2
7.27	25.16
12.74	38.65
31.47	48.5
9.97	26.69
11.24	36.88
24.35	33.98
16.41	45.23
12.14	32.23
6.14	32.59
8.62	30.93
35.07	47.31
18.88	32.12
9.59	45.75
23.23	34.94
23.75	40.8
23.45	41.27
7.72	29.67
16.93	45.35
12.44	43.81
8.24	29.7
10.56	33.18
13.86	54.53
15.96	31.41
6.37	30.87
29.07	53.74
10.27	42.29
9.14	42.65
22.55	35.23
22.1	39.04
13.86	48.84
11.16	37.84
27.8	38.41
20.61	34.09
10.42	29.45
21.95	40
17.01	36.31
9.74	31.39
13.04	35.66
8.39	30.45
67.59	37.36
21.43	43.15
6.67	30.16
25.48	33.84
12.21	36.27
15.81	29.23
44.28	40.17
29.75	40.67
6.14	35.11
13.41	30.76
15.21	49.66
24.95	58.48
6.89	32.3
16.78	36
9.82	28.38
20.68	32.62
11.61	48.33
28.85	36.12
19.56	29.95
18.06	39.59
30.05	45.97
32.29	43.01
29.45	47.65
17.83	40.97
16.26	38.51
22.18	44.12
20.08	35.94
7.42	24.23
7.04	33.37
17.98	40.36
18.66	39.53
27.2	40.13
6.29	36.4
13.49	32.48
9.22	29.46
17.38	29.1
12.06	29.29
11.31	29.24
10.86	28.17
19.33	36.34
30.5	33.1
6.29	33.56
31.92	61.38
12.44	28.93
19.56	35.12
18.88	41.68
7.94	25.47
11.99	32.89
13.79	29.97
17.61	40.17
8.99	28.44
6.44	36.76
38.14	45.11
15.44	36.06
19.18	39.05
30.65	37.48
5.92	33.51
13.56	26.76
22.55	41.66
8.09	26.05
11.99	29.68
12.74	49.51
32.44	36.97
66.31	53.23
25.4	40.94
19.26	36.66
15.21	24.58
35.37	47.82
9.52	31.27
6.07	36.04
12.66	29.6
14.69	39.26
12.51	36.39
10.79	31.54
6.14	26.9
43.16	51.91
14.54	35.78
18.06	35.23
39.94	62.66
19.56	44.89
8.47	30.12
36.72	41.66
35.44	45.01
15.66	32.9
10.94	34.87
15.66	50.02
32.44	49.4
6.22	29.47
28.25	46.28
11.46	29.39
42.93	43.22
14.24	53.17
19.93	42.83
23.53	44.95
14.76	31.61
21.95	35.38
21.73	37.32
17.91	40.75
17.76	39.04
35.22	38.17
9.97	37.01
40.54	40.94
13.49	45.97
10.86	31.63
30.8	42.29
11.91	25.04
13.49	33.06
30.42	33.53
31.99	38.94
31.99	38.11
6.14	27.28
16.26	38.7
11.24	31.82
19.26	39.6
15.59	43.02
14.16	46.72
18.58	41.6
16.18	38.08
13.11	29.44
47.88	38.32
5.84	25.95
10.19	39.75
33.12	42.21
20.76	37.16
28.25	38.42
21.43	36.14
12.51	29.56
14.61	41.75
16.26	43.95
39.64	40.59
26.97	36.35
10.19	36
27.87	44.15
19.03	44.49
32.07	41.59
28.62	43.58
27.95	35.77
27.2	49.2
23.3	47.22
19.63	37.22
8.84	26.19
20.76	38.71
13.94	40.57
17.53	42.15
8.54	27.35
12.51	39.09
20.83	37.78
33.79	47.32
8.92	39.92
5.99	27.25
20.98	47.32
28.55	39.9
16.48	43.55
17.16	32.82
39.19	41.28
36.94	60.14
20.23	46.73
20.91	42.09
15.06	35.61
32.52	29.77
17.08	38.58
18.51	28.64
9.29	28.39
22.63	35.91
27.2	50.49
52.82	43.22
30.42	37.79
13.56	33.69
15.44	38.82
12.96	36.51
15.66	34.63
32.14	44.64
12.59	40.58
26.23	44.18
12.59	39.03
50.43	40.82
17.46	30.11
8.09	37.24
9.22	32.6
53.5	43.74
18.73	38.41
25.25	37.15
12.81	42.23
21.2	45.95
10.34	25.2
16.48	29.9
6.97	31.34
14.01	35.99
8.09	27.78
33.87	43.43
20.46	39.34
19.18	33.21
19.41	43.49
23.83	54.69
12.21	38.94
30.35	41.65
16.41	32.94
18.06	38.25
14.16	32.02
19.56	41.75
53.42	48.3
8.92	33.55
15.66	35.26
17.83	33.59
19.41	47.73
42.86	42.46
20.91	42.46
18.66	34.35
43.16	44.07
12.44	44.31
12.36	36.9
21.5	41.49
21.2	33.09
8.77	24.41
6.89	35.22
17.38	43.84
21.2	36.27
43.61	38.94
48.4	40.93
33.79	37.41
13.86	46.16
11.39	30.96
17.16	34.58
16.86	37.48
51.48	36.15
15.29	34.57
36.49	27.41
25.18	48.23
16.48	36.92
10.49	23.61
21.58	33.31
30.27	27.6
22.55	34.74
12.81	34.99
30.65	35.09
17.61	30.8
5.84	25.85
18.66	28.75
40.99	41.21
16.86	40.52
29.3	44.91
12.36	37.85
27.8	30.53
15.29	44.36
14.76	24.95
21.65	40.18
16.63	39.26
12.36	21.93
25.63	51.85
10.86	34.66
21.35	40.53
24.5	36.2
18.21	36.66
12.89	37.05
26.9	38.76
7.04	33.46
50.43	56.27
15.66	32.93
15.59	38.6
25.03	45.92
25.48	25.87
21.28	30.89
20.01	49
17.08	40.08
20.68	32.76
26.52	46.75
45.78	42.76
16.41	36.75
10.27	29.17
49.3	37.47
43.16	41.08
23.15	35.78
5.92	25
6.67	37.04
24.95	36.17
20.08	39.63
37.91	42.72
41.74	39.29
12.66	36.56
25.1	41.33
12.66	37.37
10.71	23.47
23.53	38.01
21.8	29.03
12.14	29
19.71	44.72
17.76	34.52
9.52	38.39
14.76	29.99
44.43	34.01
68.78	51.18
26.75	47.95
15.66	43.56
15.88	33.53
9.82	31.72
20.01	23.46
12.14	31.63
27.05	43.01
12.59	26.88
18.21	34.88
8.84	34.26
19.86	33.73
10.27	27.71
9.82	22.92
21.28	42.68
16.48	34.87
13.49	34.24
20.68	34.24
35.22	43.13
22.7	37.34
11.39	35.66
9.44	24.77
17.38	37.36
51.93	42.28
25.85	44.4
15.51	42.61
32.82	34.66
20.83	28.91
23.53	34.08
11.09	27.86
27.05	34.42
56.2	35.59
15.66	29.78
18.81	38.33
16.41	39.47
48.03	38.57
17.61	35.18
23.83	41.84
22.03	33.64
19.86	40.59
22.4	30.79
21.2	48.28
22.03	36.77
38.81	43.26
49.08	42.85
10.71	31.56
19.18	34.21
24.05	28.29
14.84	37.6
6.89	23.61
14.16	42.61
17.01	33.38
57.17	45.86
21.13	37.05
6.67	31.75
28.77	42.43
26.52	37.9
14.01	40.18
12.36	26.59
24.73	27.25
7.34	26.84
28.25	37.04
14.69	37.5
20.46	40.61
26.67	23.79
21.06	38.88
38.74	37.19
20.38	47.72
18.28	34.93
8.62	25.75
23.9	29.98
37.91	33.77
40.01	38.13
37.09	36.19
18.73	28.36
17.76	24.01
17.38	25.17
26	37.82
31.84	27.41
24.65	26.15
15.96	28.89
17.23	39.27
23.3	34.32
14.09	34.09
8.02	25.92
25.48	31.88
39.86	27.92
25.4	42.61
18.51	38.7
6.14	37.04
36.87	27.16
28.77	34.3
34.92	33.44
45.41	40.08
23.68	33.14
19.11	35.83
15.96	28.91
30.72	27.78
39.56	41.12
8.32	24.32
44.21	38.76
9.59	32.22
34.54	38.7
18.58	38.48
72.38	36.59
12.96	33.76
13.04	24.39
23.38	33.33
19.63	30.92
13.26	36.07
20.16	28.59
22.03	34.55
14.61	31.37
41.89	33.6
15.14	26.24
16.56	25.18
32.97	26.55
28.4	29.78
36.12	32.09
52.97	29.38
21.8	40.02
14.46	30.82
25.25	38.26
15.96	30.46
59.64	34.68
15.74	49.56
14.39	28.14
12.66	28.8
15.14	32.26
24.8	45.71
7.87	28.7
20.31	38.52
23.9	31.89
14.16	38.81
14.39	28.49
34.69	36.98
18.88	31.47
27.05	40.02
8.99	28.65
24.05	29.16
40.61	27.59
19.11	34.05
14.24	29.14
10.12	25.79
14.09	31.95
25.85	30.3
11.24	36.23
18.81	39.93
89.02	29.95
17.38	29.44
22.18	32.05
20.08	41.35
11.39	30.86
15.88	42.49
14.24	34.27
27.87	27.66
29.9	25.8
19.03	26.34
32.89	31.85
23.23	30.69
40.16	48.99
27.72	40.65
16.78	26.17
23.53	47.4
13.26	38.33
13.26	28.14
28.85	39.92
15.74	29.76
16.71	31.81
18.36	34
28.02	27.7
14.24	25.77
10.19	33.42
22.48	31.34
23.68	25.74
20.68	24.11
21.95	46.71
13.79	27.46
49.23	35.99
17.38	23.7
15.21	37.66
36.94	37.85
11.09	32.07
17.68	27.09
21.5	43.46
25.25	36.81
10.79	24.28
19.33	46.55
7.49	28.01
20.01	29.35
11.69	24.85
34.54	36.81
32.82	27.21
16.78	35.36
19.03	28.86
34.62	40.37
12.89	26.34
24.58	31.19
40.01	51.08
70.81	31.01
26.97	33.42
20.23	24.07
27.42	40.18
34.92	31.18
12.36	35.71
23.6	28.24
10.64	33.3
33.34	32.47
35.82	26.69
23.38	27.65
17.31	24.76
19.71	38.33
21.28	24.96
19.93	35.59
23.98	38.07
13.04	28.17
75.53	31.74
20.46	29.12
22.48	40.83
25.25	25.92
18.66	33.6
17.16	36.97
89.02	31.44
10.04	36.99
21.13	25.62
10.64	26.56
20.23	37.11
21.06	37.16
27.72	31.76
27.27	34.88
17.31	24.45
19.78	42.73
21.65	28.67
8.54	32.06
45.03	30.95
19.93	44.24
7.57	24.91
28.1	38.19
14.46	33.44
40.69	45.37
14.91	26.54
16.93	33.19
37.09	40.35
24.73	40.62
12.21	33.03
26.9	26
17.61	26.43
17.91	44.35
20.53	30.2
20.08	25.94
7.27	26.38
10.34	23.3
22.63	45.41
7.57	33.53
27.57	37.04
16.71	42.87
23	24.98
56.27	27.25
23.38	40.71
18.73	39.63
9.89	32.02
26.75	27.97
47.58	28.57
23.68	44.8
25.63	37.2
32.22	25.4
14.76	34.84
40.01	40.1
15.96	27.66
23	39.86
21.5	37.52
7.87	25.02
22.25	42.3
19.26	35.47
17.76	27.17
8.77	29.62
28.92	29.59
41.36	35.95
31.92	50.18
27.87	25.81
17.38	46.6
40.84	32.18
24.05	36.1
18.73	38.04
11.61	33.7
17.98	46.88
24.13	33.33
18.13	49.38
10.86	28.08
15.14	35.13
24.88	41
64.59	43.08
39.79	47.12
17.46	38
16.41	32.41
36.94	37.22
14.54	32.07
23.45	42.54
23.3	35.21
16.93	40.45
18.36	28.81
8.69	30.84
21.06	28.58
21.2	40.66
20.38	36.49
15.21	29.79
19.63	45.12
16.63	26.44
14.61	34.32
12.29	30.34
32.14	25.14
5.84	24.91
21.35	37.61
20.61	38.45
20.76	35.73
19.93	29.53
8.54	29.63
20.01	33.99
23.98	41.05
60.54	37.65
21.43	31.18
22.85	27.11
17.31	43.26
17.46	31.45
19.26	32.03
16.78	25.98
23.98	33.64
11.01	23.85
20.76	40.06
21.28	41.39
22.93	40.58
22.1	32.85
29.37	37.68
10.56	25.5
34.09	33.68
15.29	42.52
44.13	33.7
75.08	40.16
21.8	32.42
16.78	33.79
26	31.56
16.41	35.43
15.29	27.39
27.57	46.87
10.94	31.71
56.57	28.23
28.85	27.39
35.82	36.22
15.21	30.19
22.7	31.41
25.4	39.18
35.89	40.05
11.24	32.13
20.16	45.83
24.2	34.47
57.7	52.97
14.31	35.68
22.4	37.83
10.27	29.07
31.17	30.87
12.96	41.77
15.36	26.08
10.27	26.88
17.01	48.74
56.35	32.93
26.15	31.61
15.74	36.3
19.86	45.36
18.36	37.66
20.46	35.41
22.25	45
56.72	52.02
21.06	31.13
14.91	24.63
8.17	32.97
19.18	41.67
25.93	28.97
22.4	26.34
21.73	29.25
9.29	23.07
19.63	28.53
11.16	40.97
17.38	24.5
29.9	28.63
10.64	37.64
42.71	30.57
25.93	48.96
16.41	36.52
38.51	34.16
21.2	39.08
40.01	40.9
42.56	28.88
25.4	31.01
25.25	35.56
10.64	28.01
9.52	36.64
24.88	33.58
13.94	24.62
37.69	27.81
12.21	30.58
24.35	33.41
33.87	62.43
25.25	35.94
16.71	30.38
15.36	33.27
63.02	42.6
17.83	24.26
57.17	28.22
20.83	47.38
114.94	54.59
13.34	30.38
9.52	34.75
48.63	35.13
52.38	47.85
11.39	26.54
22.93	39.61
27.87	33.44
17.68	36.36
23	26.38
6.07	30.21
24.73	28.43
9.14	31.84
17.46	28.43
11.09	32.48
15.59	33.24
21.35	28.36
23.75	36.94
17.08	33.79
17.38	37.98
9.97	43.93
16.93	50.8
6.89	29.28
24.43	32.1
7.72	32.74
5.47	36.92
22.85	47.91
21.2	39.63
16.11	27.26
27.57	27.01
12.59	34.05
21.8	31.97
7.64	32.09
11.09	29.22
13.41	30.32
7.27	32.02
13.71	31.64
11.54	28.11
19.93	32.76
8.77	27.33
11.24	27.02
16.48	28.96
21.06	37.16
21.58	38.91
8.24	29.24
18.66	32.95
10.79	28.9
27.5	34.94
7.87	26.73
21.43	36.64
12.06	32.92
7.57	24.92
30.2	39.21
5.62	31.52
5.54	25.27
17.76	27.88
13.41	35.13
12.14	30.69
8.69	30.25
17.46	38.15
10.19	34.32
18.43	32.04
16.63	32.03
14.16	31.66
8.09	30.32
33.94	40.54
6.59	28.2
6.44	34.78
8.47	38.21
21.95	31.98
7.04	27.48
5.84	28.82
10.56	27.28
15.74	33.9
13.26	35.77
7.94	38.26
15.88	39.51
8.62	23.95
11.24	38.55
24.5	41.46
21.06	41.96
26.52	43.05
19.71	42.82
6.29	34.35
12.59	41.74
24.8	44.03
31.1	35.71
36.79	33.64
12.59	37.64
6.29	23.23
6.44	31.4
10.56	31.84
18.58	41.74
11.69	31.42
10.94	30.47
10.64	34.84
6.29	38.3
25.48	39.68
19.18	41.22
5.47	26
15.36	32.54
22.18	30.9
16.48	43.2
33.27	39.44
13.64	40.4
26.23	44.68
8.02	26.67
20.53	40.84
15.36	39.92
12.29	36.81
23.9	36.78
12.29	44.38
26.9	38.72
11.39	32.74
13.11	38.49
18.36	44.09
43.31	43.36
31.99	40.26
14.84	33.7
6.97	39.46
15.36	34.2
33.27	34.13
12.14	29.83
6.82	34.41
11.01	31
37.24	42.2
23.75	46.91
15.88	38.33
20.68	34.13
7.64	34.81
6.97	33.1
35.97	42.19
10.49	37.57
31.02	38.42
8.09	33.62
5.92	24.72
26.6	37.59
15.44	45.8
20.98	37.19
6.67	36.97
19.93	39.51
44.58	45.77
18.66	39.96
11.09	38.03
14.91	34.28
11.61	27.2
13.79	35.84
18.96	46.45
17.38	42.58
20.23	45.5
30.42	48.61
17.91	30.15
30.05	37.62
17.53	36.2
6.59	36.95
16.03	41.58
22.18	34.88
30.35	35.13
39.56	42.22
20.61	31.22
15.29	38.44
12.59	42.86
6.07	28.26
42.63	25.23
26	46.26
6.97	26.57
26.52	41.03
14.69	40.22
20.31	44.59
10.94	28
9.89	33.39
10.64	41.84
21.35	43.26
11.54	30.16
9.37	32.1
21.06	43.22
14.46	34.16
12.89	35.95
14.91	33.74
19.11	29.41
31.62	62.87
21.65	37.89
11.84	29.18
10.49	28.49
13.71	34.13
22.1	30.51
19.18	44.53
12.21	35.52
35.82	43.94
8.09	23.84
5.39	30.79
6.59	26.83
16.86	31.53
13.11	36.07
16.56	35.75
29.97	41.28
27.65	32.04
16.26	43.04
9.22	29.28
20.83	48.44
20.53	46.74
15.21	30.85
27.65	40.01
14.46	35.89
37.16	50.06
10.86	35.48
16.18	31.59
25.63	39.33
26.3	57.1
29.75	29.18
22.48	41.63
17.83	38.53
16.41	34.95
27.35	47.08
8.17	32.66
18.36	40.57
22.55	29.21
9.07	33.32
39.04	41.73
15.36	33.4
23.08	43.89
22.48	37.31
7.12	40.08
14.31	30.49
8.32	37.5
14.54	35.19
58.37	37.3
16.86	38.34
19.86	36.75
17.61	37.31
21.13	32
24.5	28.4
8.39	32.79
16.03	21.46
14.69	24.91
24.73	33.38
15.74	33.71
22.25	27.96
16.63	28.21
21.28	40.72
5.25	31.61
32.74	31.37
12.21	31.83
12.89	33.98
16.11	32.86
22.03	29.61
17.76	37
24.58	28.61
5.25	22.69
26.6	29.17
25.55	29.61
6.59	24.07
20.46	27.58
20.01	28
5.39	30.51
19.71	30.86
9.37	24.58
13.56	35.18
15.88	37.25
22.55	28.99
11.54	27.73
19.93	23.37
22.48	24.49
10.94	26.16
30.2	26.33
13.26	27.06
23.45	27.23
25.18	28.53
7.72	23.11
22.1	31.27
18.36	27.49
23.68	37.44
21.28	23.65
16.56	32.42
18.13	40.65
11.46	32.71
13.71	30.57
13.41	29.15
8.54	26.9
21.43	34.57
16.93	42.22
12.06	40.86
16.71	40.33
8.69	35.78
6.22	35.88
18.43	40.15
8.02	25.81
18.36	39.29
10.71	32.16
13.79	29.28
21.28	38.36
9.22	27.03
22.93	29.14
20.23	41.7
16.56	23.73
14.39	30.02
23.08	29.45
16.71	25.33
10.34	32.09
7.04	32.53
22.48	30.38
10.49	26.86
17.16	35.94
18.06	46.87
5.39	32.89
16.18	29.78
6.52	24.31
19.93	42.85
8.77	35.25
24.2	27.08
8.99	24.06
20.23	37.86
27.8	32.5
18.58	37.1
14.54	36.6
21.58	31.11
13.11	37.03
33.87	42.77
20.23	43.13
22.55	36.71
15.51	35.28
11.16	29.54
17.61	26.28
19.63	31.92
5.25	32.04
24.95	30.39
17.61	34.33
14.46	28.36
18.88	39.89
8.17	38.96
46.23	32.14
5.84	24.01
24.2	28.7
16.33	35.22
22.48	33.94
23.3	27.9
18.36	31.68
21.06	37.32
20.31	32.71
24.73	54.94
6.82	28.3
16.41	28.79
12.21	32.78
21.95	41.44
21.28	36.43
12.36	32.32
6.97	25.42
50.5	42.7
17.68	29.86
15.96	35.15
14.61	28.75
7.19	32.68
11.76	38.54
17.61	35.45
13.04	28.87
5.39	27.38
22.55	30.48
25.48	37.91
11.16	38.91
8.62	31.9
7.42	31.47
13.19	30.61
13.86	40.7
20.01	25.31
14.61	43.22
12.81	23.33
23.45	28.03
13.49	36.29
19.71	47.43
19.56	32.97
23.38	28.03
6.67	28.61
24.95	35.95
18.43	39.34
22.55	41.58
19.26	44.56
16.78	23.77
25.33	38.16
14.54	38.06
34.54	49.86
18.43	37.54
9.29	27.19
22.63	29.54
22.78	29.5
11.24	30.12
19.71	31.39
13.94	29.72
17.46	26.83
14.91	31
13.56	30.46
25.78	36.79
6.44	29.97
23.53	48.91
11.69	33.52
13.19	41.19
24.2	42.93
15.06	36.72
17.08	36.78
20.08	38.05
13.11	26.63
22.78	42.86
17.31	30.17
14.24	38.92
5.1	25.01
17.68	48.36
17.23	42.77
8.99	38.18
5.32	32.73
21.95	27.33
16.03	41.86
13.34	34.8
26.23	31.51
16.33	41.83
7.04	28.31
28.32	34.49
14.16	41.57
20.91	29.72
11.69	36.02
17.01	49.63
20.68	36.5
6.74	30.47
13.41	35.39
13.04	32.83
9.44	32.73
22.33	29.81
21.43	31.95
16.11	29.88
19.63	44.17
26.3	33.83
21.13	46.05
17.08	25.73
7.79	30.83
15.44	32.03
17.46	25.24
16.86	29.1
18.66	38.61
41.89	40.95
13.64	33.29
15.44	37.1
10.42	25.55
25.18	36.75
21.13	26.7
17.38	33.85
23.9	27.22
19.03	37.35
22.4	33
16.41	36.98
9.82	31.05
30.95	38.59
14.61	37.93
11.24	30.53
9.59	31.11
23.83	31.46
17.08	28.22
27.12	33.73
14.46	46.31
17.61	25.8
14.61	32
20.46	41.52
6.59	41.83
10.27	32.83
44.51	44.73
27.87	43.95
50.43	38.32
11.99	26.41
11.91	29.43
24.35	34.59
9.44	32.19
9.97	33.1
8.39	31.37
13.26	37.33
19.71	32.03
12.44	36.58
6.44	33.33
9.67	30.92
13.11	35.46
22.4	30.91
13.64	31.7
11.39	22.99
13.34	30.59
10.64	24.88
9.14	27.51
12.81	26.92
19.71	26.33
10.86	37.02
7.87	30.93
11.54	27.01
21.73	35.44
21.8	36.62
21.2	37.26
20.16	28.75
15.66	33.89
25.93	35.01
7.27	28.81
6.74	27.5
20.53	21.96
11.54	32.75
34.02	41.64
13.64	31.44
14.24	34.54
16.93	38.94
18.96	36.47
15.59	25.71
21.65	43.31
14.16	31.16
50.65	44.37
18.88	39.22
9.89	26.76
7.04	21.89
7.64	33.66
23.68	40.16
13.41	31.71
6.37	25.81
5.62	29.61
16.78	36.98
15.51	51.06
29	36.02
21.5	37.91
11.31	25.54
9.59	26.17
24.8	30.95
13.94	39.81
15.96	45.24
23.6	36.15
13.41	33.99
30.5	43.74
29.3	43.42
7.12	37.8
10.12	23.87
22.25	45.1
17.98	31.89
7.34	34.3
11.31	31.2
14.24	31.63
50.43	46.85
54.7	45.56
21.5	37.73
11.69	26.07
8.77	24.4
5.77	30.83
15.14	36.36
16.56	39.6
5.02	33.36
17.38	44.84
21.58	29.93
9.67	34.42
58.52	45.26
22.03	42.05
9.82	34.1
33.87	35.43
12.81	27.02
19.11	40.87
15.81	36.73
29.97	39.66
15.06	34.02
11.84	30.82
24.8	28.3
8.09	37.97
22.55	35.31
14.84	29.7
31.25	47.29
14.16	26.02
9.29	30.39
8.09	27.4
23.9	35.18
18.51	33.78
20.38	43.61
12.14	30.68
25.63	35.39
8.32	23.82
24.43	36.17
19.56	40.45
22.03	36.23
18.13	26.95
6.89	31.35
8.77	21.98
24.58	33.17
29.6	33.48
5.99	30.35
12.51	32.04
6.07	27.99
24.13	32.88
5.25	34.71
13.71	38.89
6.22	33.18
21.28	30
26.23	30.14
11.01	33.29
18.88	30
13.94	23.15
22.93	36.6
7.72	28.02
9.67	38.17
5.54	29.05
12.96	37.73
22.93	32.02
24.05	29.37
23.08	33.47
15.59	41.82
14.46	38.34
9.22	34.02
16.56	35
11.46	34.05
34.32	49.48
8.77	33.91
11.84	37.73
17.68	35.12
14.31	45.58
29.67	32.77
33.49	29.65
13.34	37.03
22.1	38.58
23.98	29.29
44.21	43.48
9.89	34.27
11.84	40.2
33.34	33.48
29.22	37.74
11.16	38
5.1	28.71
11.46	31.12
8.09	24.88
32.59	43.91
17.91	45.88
29.52	41.51
24.2	37.83
16.63	35.18
17.76	40.8
39.49	33.95
27.35	30.71
7.27	36.76
17.46	48.37
20.23	33.07
19.56	42
15.96	35.68
20.31	34.51
22.25	32.69
13.41	37.23
27.5	31.25
12.59	33.33
28.62	36.41
31.1	28.99
15.59	29.63
17.83	32.58
23	35.49
16.41	32.89
21.88	31.73
17.23	34.68
36.12	32.65
29.67	27.93
16.18	32.23
22.63	36.65
6.52	23.45
23.3	33.44
18.58	43.08
15.21	32.7
15.21	47
7.79	25.26
17.23	30.67
13.19	30.03
13.19	23.64
36.57	31.53
23.38	28.07
10.19	35.13
35.97	40.33
9.37	21.13
15.81	41.83
12.36	29.62
5.69	34.91
18.81	35.61
33.27	31.96
24.8	28.13
5.92	36.75
16.33	34.33
17.61	35.07
19.11	36.72
26	39.31
19.63	34.89
25.7	31.88
21.35	34.4
14.24	33.33
22.48	40.73
7.57	26.27
20.83	42.69
24.05	39.79
13.34	31.4
31.69	44.43
19.11	25.17
6.22	30.14
30.2	30.88
7.27	29.65
27.8	27.05
28.7	38.69
8.62	25.3
11.69	24.29
8.84	29.36
17.76	26.67
8.47	23.37
48.78	34.65
8.99	28.29
34.39	31.81
14.54	30.14
16.11	27.38
31.4	42.06
6.67	25.37
5.1	23.69
28.92	47.34
11.76	26.52
11.76	23.6
26.3	33.33
5.54	24.43
30.2	33.39
20.68	38.27
16.41	23.83
7.42	36.53
8.54	34.63
19.26	32.9
17.08	30.75
14.91	31.24
10.12	21.7
5.99	32.64
12.06	30.73
34.39	32.56
6.82	29.22
26.45	31.16
29.22	37.36
14.46	24.93
12.66	34.89
20.16	40.64
16.78	35.67
10.94	35.39
5.54	24.93
10.04	31.09
11.91	25.13
15.21	37.92
13.86	32.99
13.86	32
11.16	24.94
15.06	23.53
10.94	31.89
13.79	26.4
12.14	23.71
6.74	34.56
23.9	34.86
10.19	35.45
25.78	41.71
14.69	40.05
17.91	37.44
19.78	37.91
7.94	34.09
9.89	36.52
20.76	41.58
20.01	27.6
26.45	42.54
25.63	38.23
5.17	25.64
14.31	29.03
37.69	25.57
15.14	34.15
7.94	37.25
13.26	30.59
7.79	28.44
13.41	28.47
16.26	33.61
18.28	45.2
24.05	27.61
5.62	27.16
25.18	31.02
25.7	31.21
24.88	35.13
28.25	45.13
9.14	35.5
5.62	27.32
18.06	27.15
20.46	35.09
14.84	28.52
42.63	41.97
11.09	24.09
21.13	24.87
97.26	35.92
15.51	31.86
7.12	30.17
23.53	31.65
34.54	39.41
21.58	46.5
23.53	37.99
13.86	34.68
15.66	40.49
6.29	23.04
39.64	38.69
43.01	34.25
17.98	32.94
25.33	26.8
17.23	36.37
39.19	45.62
5.25	26.3
14.39	34.33
7.49	30.61
31.1	32.03
41.44	54.08
27.42	38.39
40.54	34.45
9.82	42.54
27.87	29.31
97.48	34.54
23.9	38.23
15.66	41.09
37.39	33.29
7.94	36.58
21.13	38.72
14.16	30.66
22.78	40.54
31.84	32.72
66.54	31.48
37.69	37.52
22.18	31.64
24.88	32.19
26.15	38.18
22.25	30.01
15.74	40.52
10.34	35.81
7.12	31.55
[truncated: 19,928 more rows]

## Sheet: 3g-DAB mean intensity
DAB Area (μm²)	DAB Mean Intensity
43.68	11.39
25.18	9.06
11.39	5.53
43.98	8.54
14.84	7.87
24.13	9.25
9.74	5.36
14.01	6.79
9.67	5.17
23.83	9.65
10.49	4.21
15.88	5.26
9.67	7.09
9.89	4.45
12.36	5.85
11.39	6.16
9.89	4.89
10.19	3.01
8.09	6.81
10.79	4.91
19.78	3.96
27.2	10.09
45.86	10.93
9.29	4.12
25.63	3.69
8.32	6.88
7.79	2.91
18.13	3.77
7.79	2.7
15.29	8.09
13.26	5.23
11.16	5.79
14.84	3.28
21.73	9.32
16.03	4.79
14.01	3.5
21.58	4.05
12.44	5.94
9.82	3.9
8.54	4.61
10.12	4.35
12.14	4.54
7.87	3.9
8.62	3.46
9.74	4.52
12.74	3.68
8.09	2.86
9.52	5.78
12.66	3.91
8.54	4.27
10.79	4.4
18.96	3.45
13.79	4.13
16.93	5.77
10.19	4.86
15.29	5.13
15.66	5.44
23.38	4.27
14.69	4.08
14.16	4.08
15.88	5.55
14.84	3.82
14.61	3.86
12.44	4.07
17.31	3.55
20.38	4.18
16.48	4.07
15.21	3.81
27.8	3.39
10.12	5.21
18.73	3.69
15.74	4.35
25.03	4.23
14.24	3.35
10.12	4.18
13.79	4.2
11.46	4.6
18.36	4.8
11.91	4.78
14.09	5.83
8.39	8.58
12.89	7.31
10.56	7.38
16.93	3.62
39.26	12.3
17.38	4.48
20.38	3.78
25.55	4.83
14.76	4.57
16.11	7.07
27.27	4.39
29.45	4.11
10.04	5.2
8.09	3.51
7.04	4.37
7.64	5.66
15.14	5.16
15.06	4.04
20.83	3.95
23.9	4.16
14.69	3.75
12.74	4.78
7.64	3.52
20.83	3.64
11.99	3.76
8.24	3.11
8.24	3.33
14.84	3.73
25.03	4.16
11.24	4.3
7.64	3.49
9.14	3.65
17.16	4.94
10.79	2.98
16.41	4.02
24.05	4.16
17.83	3.81
14.84	4.32
20.46	3.59
15.14	3.51
10.19	5.67
7.49	3.48
14.39	3.51
12.81	3.43
24.73	3.82
10.34	3.67
24.73	5.09
7.34	4.64
18.88	4.18
17.46	4.09
9.22	3.76
14.99	3.83
19.41	4.16
14.24	3.58
9.74	6.52
14.39	5.01
12.21	3.37
18.13	4.27
22.18	4.38
8.39	4.91
11.16	3.84
11.99	5.18
15.59	3.83
5.69	4.22
12.74	4.96
10.56	3.01
13.04	4.6
11.46	4.07
12.36	4.23
21.73	4.03
6.97	3.99
9.59	4.21
7.57	3.89
14.54	3.38
8.69	3.82
13.64	4.33
6.97	4.02
13.94	4.04
19.48	4.08
22.33	4.14
20.23	3.35
8.32	4.21
8.39	3.87
12.59	3.99
11.01	4.16
10.94	5.23
21.65	3.4
28.32	4.07
20.98	3.88
12.66	3.77
14.31	4.49
14.84	4.93
13.86	5.18
15.74	4.63
13.79	5.02
14.54	3.81
12.14	3.47
23.6	3.48
22.18	3.53
13.49	4.06
8.99	4.39
14.54	4.57
7.72	4.26
20.46	3.76
10.34	4.01
11.99	4.48
11.16	3.87
14.69	4.14
9.14	3.89
13.04	2.99
10.79	5.09
19.78	3.86
17.98	3.86
23.83	3.25
14.76	3.97
9.74	4.65
19.78	3.59
12.89	3.6
17.68	3.47
17.83	3.76
24.28	3.78
12.14	4.61
10.27	3.08
13.79	3.38
14.01	4.93
18.13	4.51
9.22	5.7
13.04	3.59
17.83	3.57
9.59	4.41
7.04	4.18
14.46	3.17
11.84	3.6
24.58	4
11.24	4.49
9.89	3.95
13.64	3.97
10.34	4.05
9.67	3.26
18.36	3.54
20.38	3.43
15.96	4.8
19.93	3.59
17.08	3.61
20.08	4.8
17.31	3.4
9.14	3.9
11.31	3.26
136.82	15.99
16.26	3.35
18.88	4.11
8.09	3.9
16.03	3.81
11.54	3.88
14.61	3.51
15.44	4.2
11.09	4.78
5.69	3.03
9.14	3.7
12.59	3.64
16.33	3.73
14.99	3.04
18.13	4.93
19.86	4.15
19.63	9.13
14.99	3.57
8.84	5.05
12.29	4.4
16.48	4.2
10.64	4.17
9.14	3.84
17.46	4.19
16.03	3.65
9.22	3.99
15.59	4.06
19.71	4.03
15.74	4.15
7.72	3.16
22.33	3.58
11.31	3.01
10.79	4.71
8.77	3.44
15.74	3.89
18.43	3.87
18.13	3.5
33.27	11.54
7.72	4.24
25.48	3.42
9.89	4.32
10.34	3.33
8.09	2.97
12.74	4.08
14.24	3.45
17.68	3.9
8.69	4.15
14.24	4.05
7.94	3.75
16.93	3.2
8.77	2.62
15.81	4.36
8.54	2.92
13.34	4.25
8.24	3.2
5.62	4.25
19.18	3.12
11.61	4.43
7.34	3.91
8.69	3.02
7.94	3.38
17.16	2.85
8.54	2.86
16.56	4.15
10.04	3.35
11.99	3.43
11.99	2.93
8.09	4.38
8.09	3.12
9.97	3.32
9.44	5.61
8.02	2.64
9.37	3.12
8.84	3.15
11.46	3.92
8.54	2.81
24.13	3.91
8.84	3.47
15.29	3.31
23.6	3.55
10.34	7.37
8.84	2.94
15.81	3.07
8.24	2.7
8.32	2.77
13.94	3.14
10.94	3.92
9.07	3.95
16.33	3.63
10.34	5.05
9.74	5.68
16.26	4.71
12.51	3.91
12.21	3.93
16.18	5.18
9.82	5.02
15.74	5.25
11.16	5.51
0	0
0	0
12.44	4.7
17.76	4.16
10.71	3.08
22.33	9.28
25.7	11.8
15.44	4.22
13.79	4.39
17.38	4.6
25.78	4
23.68	3.76
18.73	4.23
16.18	4.38
23.23	4.15
15.51	6.06
14.61	4.61
13.34	4.78
11.84	6.06
17.91	4.65
20.68	3.16
19.33	4.05
22.18	5.78
15.88	4.42
22.63	3.61
8.99	4.48
11.69	3.09
17.46	3.43
11.91	3.87
12.66	5.15
9.67	3.99
26.9	3.89
12.59	3.73
14.09	3.44
20.76	3.54
17.23	4.24
11.91	4.34
19.33	3.84
14.31	3.32
10.19	3.75
16.18	3.69
23.98	3.74
17.61	5.15
12.74	4.06
15.59	4.32
22.78	3.72
17.23	4.31
10.49	4.22
9.37	4.48
13.86	4.24
16.63	4.76
14.16	5.24
27.35	4.2
11.09	4.16
12.29	3.97
17.23	4.09
10.64	5.14
20.31	3.68
17.68	4.44
13.49	4.17
18.06	4.28
13.19	5.4
14.76	5.04
9.59	4.02
13.26	4.12
9.52	4.02
21.5	4.69
17.08	4.32
12.74	4.56
15.88	4.11
14.69	4.35
23.98	3.6
10.64	4.49
8.47	3.96
8.99	5.09
8.84	4.54
22.63	3.86
11.54	3.09
21.28	4.53
14.54	4.51
8.62	3.45
11.69	4.5
9.14	3.45
14.61	4.13
14.31	5.45
15.21	3.23
16.18	3.73
15.88	4.1
11.46	3.91
12.29	3.49
12.74	3.72
18.58	3.08
18.51	3.74
15.06	3.73
10.64	4.02
14.46	4.36
10.56	4.49
10.86	4.34
13.56	4.06
9.07	3.42
13.11	3.93
11.76	3.68
9.29	3.27
9.74	3.41
9.97	3.39
10.34	3.59
21.88	4.21
19.11	3.83
9.29	4.72
10.12	5.11
13.19	3.7
10.49	4.46
17.76	3.87
7.57	5.12
9.14	3.81
16.93	4.39
16.11	7.83
10.56	3.96
18.43	5.09
11.24	3.56
15.74	3.54
9.14	3
10.19	4.24
14.76	4.64
15.74	4.36
9.44	3.26
15.36	4.46
10.27	5.7
16.48	4.4
9.29	3.81
14.24	3.29
10.79	6.73
9.52	3.78
12.36	5.58
9.67	7.64
21.65	3.35
8.92	4.12
17.83	5.02
10.19	4.25
9.59	3.29
18.43	4.86
12.14	4.45
10.42	7.7
9.14	6.92
12.29	5.42
13.49	2.98
10.04	4.3
11.99	5.17
14.09	4.51
10.79	4.12
13.49	3.21
8.47	4.28
24.65	4.19
12.14	3.58
9.29	3.11
13.19	3.84
10.49	4.71
17.08	5.41
24.2	3.83
11.31	5.23
8.39	3.72
16.11	3.4
12.14	13.15
15.59	5.05
9.14	3.94
12.29	3.48
10.04	4.99
13.64	3.61
9.22	3.93
11.76	4.51
23.75	3.2
11.99	4.48
16.86	4.37
13.79	2.96
15.14	4.43
13.19	4.31
15.14	3.66
11.54	4.9
14.16	4.91
9.14	4.67
9.97	3.65
15.29	6.07
13.41	4.16
17.08	4.26
8.09	3.54
13.04	4.21
13.49	4.12
35.22	11.68
8.84	5.17
10.27	3.27
9.97	4.28
14.54	3.73
13.86	4.04
8.99	3.36
15.96	4.87
14.61	3.63
16.03	4.09
13.04	4.22
10.27	4.84
10.71	4.09
10.56	3.67
13.19	4.3
9.14	4.27
8.54	3.11
19.63	4.3
14.54	4.13
16.11	4.12
17.76	3.41
8.62	3.28
11.84	4.34
12.36	3.89
8.84	4.03
10.79	4.03
10.94	3.45
20.38	4.33
23.98	5.28
15.14	4.95
15.81	4.12
11.91	3.88
16.63	4.57
9.29	3.35
8.24	3.91
14.54	4.34
13.56	3.69
10.19	4.16
9.52	3.53
7.64	4.15
14.09	6.53
10.86	4.73
14.61	4.98
14.24	5.81
13.64	5.14
6.22	5.59
21.13	3.84
14.61	4.47
13.19	4.92
10.12	4.33
13.56	8.31
16.86	4.53
9.59	4.3
16.26	4.47
11.69	5.65
15.96	5.56
10.34	5.88
11.99	3.86
12.96	3.58
11.01	3.84
14.39	4.89
25.03	11.37
18.66	9.56
9.37	4.66
19.41	4.52
9.97	7.01
20.83	4.59
35.29	12.03
10.64	4.19
16.93	4.78
13.04	4.2
9.67	3.98
22.18	4.23
16.71	4.37
11.54	3.47
9.59	4.61
11.84	3.97
9.14	8.46
27.5	10.92
14.01	3.35
27.27	11.52
12.74	4.14
14.09	5.96
11.24	4.48
23.3	4.24
9.59	4.31
9.67	3.98
16.18	4.1
11.16	5.4
12.51	4.06
20.98	7.57
11.54	4.64
12.29	4.43
9.59	4.14
23.15	4.28
15.88	4.74
10.64	3.67
15.44	3.87
13.64	5.13
18.58	5.73
11.76	4.86
15.29	4.39
11.16	3.8
13.94	4.28
15.29	3.97
9.14	4.09
16.56	4.18
11.61	4.61
27.42	9.71
9.22	4.38
12.59	3.79
12.74	6.24
13.94	4.22
9.74	4.33
19.48	10.15
11.24	4.73
13.34	4.8
13.79	4.82
10.27	4.23
19.03	3.69
23.38	7.43
10.94	4.44
13.56	4.33
11.46	5.57
24.5	4.29
11.69	3.6
14.76	5.75
10.27	5.3
13.41	4.98
13.19	4.27
32.67	3.72
23.45	5.94
26.97	10.76
10.12	4.26
8.32	4.32
16.86	3.9
14.69	4.14
7.04	5.43
15.96	4.14
11.84	3.75
21.95	4.65
12.66	4.88
9.89	3.71
10.04	4.11
20.91	4.54
13.34	4.26
18.58	4.38
11.76	9.97
12.81	4.24
12.81	10.56
12.74	6.15
9.14	4.73
11.39	4.33
9.44	5.05
15.44	4.51
13.04	5.91
52.53	21.76
14.39	4.22
11.09	4.24
10.34	4.54
17.98	4.58
13.79	3.77
16.56	3.32
12.06	4.73
12.89	6.76
20.23	4.42
9.82	4.25
11.09	4.2
13.86	4.42
13.26	3.95
23.08	4.58
9.14	4.78
47.65	11.6
36.49	8.92
7.19	4.68
12.29	3.68
14.61	4.57
15.81	4.55
8.32	5.61
8.99	3.88
12.96	4.01
37.31	11.42
22.25	4.3
25.63	4.37
18.58	4.83
10.49	3.71
9.52	5.3
12.74	4.22
10.27	4.25
20.76	4.43
23	8.47
25.93	5.54
15.06	3.89
15.74	3.86
11.24	5.15
15.29	4.51
21.73	5.5
12.29	5.18
16.11	8.32
20.38	4.85
15.44	4.14
8.24	5.9
11.39	5.13
17.01	4.47
12.51	4.19
15.81	4.82
9.89	3.92
16.18	5.33
12.51	4.5
12.66	7.04
27.57	9.77
13.56	4.52
12.96	7.03
14.84	3.98
7.27	4.67
14.39	4.82
14.69	4.94
9.29	4.06
17.83	7.82
16.71	4.25
8.69	3.61
20.76	5.57
13.19	4.15
13.79	3.99
10.79	4.76
16.41	5.08
15.96	4.86
12.06	4.31
12.81	3.94
12.89	5.63
15.44	4.67
23.83	4.66
13.04	4.88
10.71	5.58
26.6	4.14
17.98	4.43
13.41	4.26
9.44	5.53
7.42	4.17
11.84	5.26
14.39	4.93
20.61	4.59
17.68	4.56
9.14	4.86
14.16	4.45
12.89	3.91
12.21	5.05
14.99	5.77
16.41	4.41
13.64	3.76
13.79	4.29
11.76	4.78
7.64	3.95
14.69	3.98
18.58	4.71
28.77	5
11.99	4.72
13.04	3.93
10.79	5.24
9.22	4.44
19.41	8.34
12.74	4.46
12.51	4.98
8.69	5.09
17.76	3.33
9.29	3.82
12.74	3.45
10.27	5.61
10.19	4.93
11.99	4.37
11.24	4.11
11.91	5.96
16.18	4.69
18.88	5
14.69	4.54
10.27	3.8
9.74	8.61
9.22	3.78
21.65	4.79
14.24	4.91
11.54	4.24
21.43	11.57
19.71	5.68
15.96	4.34
10.79	5.23
18.96	5.74
20.98	5.88
13.04	5.13
11.99	5.85
9.22	4.28
18.88	4.63
13.19	4.98
14.99	4.12
12.51	5.49
19.63	9.23
13.79	5.16
7.94	3.74
13.49	4.79
16.56	4.45
17.53	5.18
8.32	3.26
14.54	4.39
15.36	5.85
13.56	3.97
11.54	4.31
8.47	4.87
12.29	5.29
28.32	4.36
13.26	4.99
8.09	4.49
17.98	5.33
13.19	3.8
10.49	3.86
8.02	3.48
14.99	6.01
8.84	5.69
14.54	4.75
9.37	4.46
12.81	4.32
15.66	5.52
13.04	4.67
17.08	4.64
12.21	4.53
13.49	3.85
6.59	5.17
12.59	5.58
25.63	4.48
18.06	4.74
18.96	4.94
13.86	3.45
11.84	4.2
10.71	4.69
16.48	4.88
18.28	4.76
10.49	4.48
9.44	4.93
14.39	4.04
13.04	4.46
8.39	3.93
10.79	4.6
17.16	6.5
16.18	5.11
15.36	4.28
10.71	4.68
7.64	4.8
16.41	5.54
17.16	4.94
15.81	4.9
66.31	16.09
15.21	4.56
13.71	4.36
11.46	4.07
15.29	7.62
9.14	6.32
8.17	4.86
25.03	4.56
10.34	4.12
17.76	4.58
12.66	4.61
30.87	4.89
12.14	4.15
16.18	4.36
22.33	3.92
10.86	4.92
11.54	4.19
10.12	5.64
14.46	4.62
12.29	5.21
24.2	5.02
13.79	4.11
14.01	4.08
14.31	5.09
14.39	5.1
20.98	4.63
16.93	5.02
11.84	4.54
11.01	4.5
14.31	4.84
8.77	5.33
15.81	5.29
12.59	2.98
10.27	6.19
11.31	4.82
11.76	4.59
15.29	4.38
10.19	3.49
14.16	5.44
15.74	5.07
13.56	4.86
10.79	5.84
16.63	4.82
13.94	4.72
10.42	4.91
4.72	5.24
17.16	5.55
27.95	4.87
11.69	5.04
11.76	4.27
9.89	4.41
10.19	3.35
12.29	4.91
10.64	5.28
13.49	4.24
24.2	5.15
11.16	5.11
15.44	5.15
12.14	4.25
15.36	8.45
12.14	3.73
12.06	4.86
13.26	4.83
18.06	3.97
11.61	4.81
17.38	4.52
13.64	4.65
23.23	4.38
13.11	4.06
9.22	5.46
13.71	5.16
12.21	3.77
10.49	4.94
18.96	4.42
12.66	5.05
12.29	4.76
13.26	4.43
18.58	4
14.39	7.06
11.09	5.34
16.33	4.87
38.74	18.83
13.11	4.88
12.06	4.39
14.31	5.59
16.63	4.92
18.06	4.9
11.09	3.86
23	4.41
11.54	4.88
36.04	33.42
13.79	4.26
15.59	4.26
10.19	5.15
14.09	3.32
9.14	5.89
15.74	9.18
8.69	5.09
27.87	6.94
17.31	5.62
13.26	3.84
10.86	4.84
18.73	4.46
8.32	5.57
12.14	4.5
21.8	4.35
23.23	4.97
23.98	4.48
12.51	4.19
12.89	4.91
40.16	9.86
13.49	4.27
10.79	5.19
12.29	3.93
12.81	5.25
16.11	4.86
10.64	4.92
9.37	4.9
14.99	4.74
11.46	5.2
14.54	4.8
14.46	4.16
10.64	5.59
25.63	4.71
14.46	6.44
15.74	4.44
10.94	5.09
14.24	4.21
14.54	4.43
26.97	4.86
27.12	19.06
10.19	4.28
12.29	4.62
12.59	4.72
14.31	4.53
22.93	5.09
20.53	8.38
12.21	4.36
12.44	4.73
15.36	5.66
10.19	4.21
17.68	4.81
11.84	3.89
6.97	6.06
10.71	4.38
10.49	5.87
15.74	5.54
9.52	6.21
14.69	4.54
16.78	5.99
11.76	4.57
11.09	3.97
18.96	5.76
17.01	3.89
11.69	4.44
17.61	5.47
8.77	5.05
3.67	4.61
7.94	5.27
15.29	3.97
8.69	3.98
17.68	4.97
10.71	4.46
13.71	5.64
18.21	5.38
14.84	4.98
15.51	4.2
11.31	4.58
13.79	4.87
19.63	7.73
14.54	3.74
17.53	4.53
31.17	11.99
10.42	4.57
21.58	5.6
13.71	3.99
13.86	4.31
15.88	4.37
3.3	6
15.14	4.22
13.86	5
16.26	4.99
8.99	5.69
74.85	18.91
28.17	8.24
38.51	10.11
31.02	10.44
13.64	4.43
26.23	4.99
14.39	4.66
10.71	5.22
12.81	3.82
12.21	4.5
16.18	5.2
10.27	4.23
8.99	4.14
14.84	4.17
15.74	3.72
20.23	4.4
18.13	6.61
13.11	4.33
13.34	4.98
14.16	4.89
14.09	4.29
13.49	4.27
16.41	5.25
15.14	4.54
20.08	5.26
10.12	4.05
17.38	5.31
13.79	4.34
13.49	5.64
12.66	6.24
27.8	14.88
15.51	4.69
12.14	4.99
8.77	5.48
20.83	5.04
6.89	7.12
13.11	4.25
16.41	3.58
14.84	4.73
12.66	4.66
9.29	4.36
13.19	4.23
13.26	4.47
28.4	7.97
17.83	4.76
15.59	5.75
12.74	3.75
8.99	4.27
17.01	5.68
10.04	6.99
14.99	4.99
8.54	5.65
13.34	3.84
15.74	7.44
15.14	4.04
14.84	4.09
18.36	4.12
6.74	6.23
26.37	9.62
12.89	4.36
50.88	11.43
24.88	5.27
16.03	4.07
11.46	4.5
17.38	5.69
12.96	4.87
12.36	4.32
15.36	4.11
9.44	5.05
22.4	5.55
16.26	4.54
14.16	5.93
15.21	4.03
14.91	8.67
12.51	5.04
21.58	5.24
11.24	3.77
10.42	3.72
18.51	4.77
17.01	5.68
12.74	5.84
14.84	4.58
10.12	4.09
17.53	5.08
11.69	3.37
11.76	6.23
7.49	4.94
9.37	4.04
21.06	5.87
12.81	5.44
14.46	4.83
12.89	4.48
11.54	5.7
11.69	4.47
11.69	4.34
21.95	6.6
13.64	4.61
9.22	4.78
9.37	5.25
9.52	5.66
16.63	9.82
12.74	4.92
9.97	7.32
7.42	4.48
12.81	4.75
10.86	5.03
11.16	5.4
19.93	6.06
15.44	8.68
18.36	4.74
12.44	4.83
13.11	4.5
39.79	10.98
14.16	5.05
20.98	4.09
19.33	5.02
23.9	10.96
15.81	4.77
11.99	10.14
8.09	5.08
17.76	4.39
10.86	4.39
14.69	4.67
16.33	9.81
14.09	4.79
18.43	4.96
13.11	4.71
13.71	4.43
12.51	4.81
30.35	4.34
15.36	5.46
18.58	5.66
9.37	4.79
25.48	5.93
12.74	4.32
7.79	4.62
24.95	5.34
16.63	6.21
10.34	7.52
13.49	5.83
14.24	6.43
12.66	7.57
10.71	5.65
8.69	5.66
19.26	4.81
11.61	5.41
19.11	5.2
11.84	5.25
13.34	5.06
24.58	5.07
15.06	3.6
12.59	4.68
18.21	6.75
14.39	9.52
14.91	9.26
10.56	5.76
23.68	5.92
9.74	4.34
9.89	9.67
18.58	6.35
13.11	4.65
14.76	5.41
18.06	4.96
13.34	4.4
21.58	4.65
13.04	8
15.36	5.33
18.21	4.3
9.44	6.02
17.23	4.14
13.86	4.88
18.51	3.7
12.14	4.51
15.96	4.55
39.79	8.36
14.46	5.9
13.34	4.3
10.34	5.57
14.46	4.35
13.79	4.08
14.84	4.85
12.14	3.87
20.08	3.47
11.69	5.45
10.94	4.27
18.28	5.03
7.64	6.62
7.49	4.45
14.69	5.68
11.24	3.83
16.41	3.95
13.41	3.82
14.39	4.68
12.21	3.73
19.71	4.08
16.03	3.83
15.59	3.7
10.94	5.02
20.23	5.02
10.27	4.26
9.37	4.32
9.74	4.07
22.85	4.89
5.47	4.78
8.69	4.68
7.94	4.44
18.88	3.52
10.49	3.48
8.02	3.52
13.64	4.87
12.74	5.71
10.71	4.6
12.51	4.64
15.29	4.65
13.86	4.99
12.89	4.77
6.97	3.41
10.12	5.03
14.31	4.08
16.41	5.03
23.08	4.31
10.27	4.23
23.15	9.53
8.54	4.45
14.24	3.49
11.39	4.26
16.41	3.73
13.94	3.89
10.71	4.8
8.24	3.34
12.44	5.14
11.39	4.08
8.84	3.83
11.54	4.76
67.81	12.23
11.09	4.91
18.51	4.59
11.54	3.44
17.38	4.03
9.07	4.38
11.76	4.23
11.76	4.55
10.94	4.73
20.53	3.69
12.36	3.87
15.66	4.42
11.24	4.35
12.14	4.51
12.96	4.61
20.91	4.46
16.56	5.1
14.76	4.28
8.24	3.58
15.51	3.57
45.48	17.36
8.77	4.8
7.72	4.77
15.44	4.41
19.11	4.61
19.03	4.77
12.81	3.34
13.41	5.06
7.12	3.87
15.21	11.66
17.61	4.55
10.04	5.34
19.26	4.39
9.59	3.45
9.74	3.87
14.01	5
13.64	4.29
13.49	4.47
7.42	3.46
13.34	4.97
19.26	5.18
14.01	3.87
11.69	3.17
10.79	4.17
9.89	6.95
9.29	5.56
14.01	4.75
13.94	8.64
11.61	4.3
16.11	4.58
11.76	5.61
22.33	6.28
17.53	3.7
8.99	3.99
12.44	5.28
13.49	5.22
16.86	4.34
22.18	4.26
12.06	5.81
13.11	3.66
11.69	4.17
30.2	9.56
22.78	5.68
11.84	4.61
9.37	4.43
10.71	4.52
10.12	4.47
10.56	4.92
14.46	4.5
10.79	4.26
11.01	3.78
15.14	4.74
11.61	6.4
13.19	4.7
12.14	4.14
13.19	3.91
11.31	4.05
14.24	5.16
27.57	4.02
11.61	5.69
15.14	6.8
8.32	4.35
9.82	4.56
13.04	4.45
26.45	5.16
11.61	4.46
15.29	7.59
20.68	4.02
6.37	3.86
4.42	4.32
5.92	6.34
12.66	6.17
10.49	3.68
11.61	3.94
15.36	4.37
15.88	5.52
13.19	4.2
7.87	4.76
14.31	4.46
7.79	4.46
8.17	4.3
18.58	4.52
13.94	3.42
17.53	4.39
8.17	4.5
8.92	4.36
16.48	5.85
10.42	4.15
17.46	4.51
7.19	5.5
14.84	4.29
14.99	5.54
10.49	3.78
12.14	4.23
13.56	3.75
13.94	4.62
9.89	5
21.5	4.45
15.44	5.63
13.11	4.15
15.36	4.32
8.39	3.88
18.28	3.9
9.37	4.15
15.14	5.14
32.29	5.28
13.34	6.83
33.49	16.87
13.79	4.84
22.93	4.46
15.44	5.21
9.07	3.83
13.49	5.12
15.06	5.62
18.13	4.6
13.26	4.29
17.68	4.51
14.99	4.24
15.74	3.83
7.04	6.74
17.91	5.45
9.89	4.5
11.54	4.32
13.86	6.72
20.31	4.55
13.34	3.9
24.8	4.22
8.09	4.89
20.61	4.38
20.83	4.15
8.84	5.06
22.18	4.86
17.53	4.78
7.34	9.89
14.54	5.58
10.71	4.38
13.19	4.02
12.96	7.04
22.78	4.74
11.54	5.29
21.8	4.34
21.5	4.26
12.89	4.9
26	5.05
12.51	5.31
23.98	4.1
16.71	4.2
9.82	5.43
20.08	5.28
21.06	4.5
15.14	4.15
21.58	3.9
12.89	5.05
13.64	5.77
11.39	5.54
13.41	4.39
15.44	4.84
10.79	4.99
17.53	4.45
13.04	4.44
9.44	6.37
12.59	7.37
9.14	4.47
7.79	3.48
13.11	4.12
9.22	4.09
11.39	4.47
10.19	5.49
13.26	4.66
12.06	5.33
14.01	4.13
20.53	4.11
13.19	5.24
13.34	5.41
12.74	4.75
20.76	4.21
17.68	4.65
12.44	3.85
9.14	5.84
15.88	4.64
12.74	4.14
13.71	3.9
11.39	5.09
6.67	3.96
12.59	5.64
10.79	4.45
12.96	5.75
9.52	4.12
20.68	4.45
12.29	3.74
14.01	3.41
15.81	6.3
14.39	4.69
11.84	3.48
14.99	6.46
9.52	4.21
18.06	4.65
12.59	4.6
17.01	4.57
13.94	4.48
10.71	4.19
14.84	4.36
14.09	4.57
7.34	4.93
19.33	4.08
13.11	3.87
12.44	3.54
14.31	3.92
8.84	3.14
27.8	4.95
6.74	4.68
20.83	3.72
11.46	4.04
14.09	3.65
21.88	4.34
12.29	4.58
12.29	3.98
15.29	3.64
15.96	4.79
9.89	3.73
16.33	5.03
8.99	4.63
12.89	3.86
15.59	4.9
13.19	3.97
9.59	5.11
26.82	5.83
13.94	4.45
15.74	3.82
14.01	4.41
8.02	4.02
11.31	4.03
12.06	4.81
10.71	4.2
8.02	5.86
22.03	3.95
17.83	4.24
10.34	7.75
9.14	4.52
9.82	5.34
13.04	4.79
11.99	4.16
15.21	4.79
12.14	5.16
16.63	4.05
22.4	4.03
13.94	8.5
12.74	3.66
13.49	4.59
21.43	4.18
8.69	3.84
14.24	5.2
12.29	9.34
10.56	4.65
14.24	4.06
20.76	5.39
13.04	4.91
13.94	2.84
16.71	4.59
10.94	5.6
14.39	3.97
21.2	5.59
23.98	3.58
12.14	4.85
10.71	4.82
15.96	4.54
17.83	3.9
13.41	4.64
10.71	4.73
15.44	3.49
7.87	8.43
10.64	5.85
11.99	5.96
10.86	6.03
11.91	4.86
12.36	4.22
11.99	4.44
14.24	3.98
11.84	6.16
13.56	4.07
17.16	4.28
8.99	4.52
7.42	4.95
12.89	11.93
9.67	3.91
9.59	4.1
7.19	5.45
23.6	4.24
11.31	4.59
11.99	4
17.01	6.95
12.74	4.76
8.77	4.04
17.83	4.47
12.51	4.81
18.21	3.94
11.01	4.27
13.26	3.68
15.88	4.97
9.29	4.78
12.14	4.93
13.19	4.13
9.89	4.37
20.68	4.5
14.69	4.84
16.71	5.42
14.24	3.95
24.43	4.56
13.04	4.18
16.78	4.99
8.54	3.84
12.44	4.14
12.21	5.86
13.64	4.83
13.49	4.62
24.13	4.51
14.24	3.97
12.14	4.78
11.01	6.22
15.81	4.5
19.93	4.93
16.18	3.46
22.33	4.81
12.89	3.87
19.33	4.31
12.59	5.35
10.49	4.3
17.61	3.9
12.59	4.32
9.52	4.75
10.56	3.99
19.18	4.44
17.46	4.88
17.98	4.27
12.59	5.08
12.36	5.57
11.16	3.91
12.29	4.28
7.79	4.54
9.74	4.08
16.48	5.51
9.07	5.89
23.38	4.96
14.31	3.74
10.94	4.55
13.79	4.47
9.52	8.66
10.34	3.6
9.82	4.53
11.69	4.58
12.59	5.58
12.14	4.09
8.39	3.6
11.01	4.59
12.51	4.13
17.98	4.7
12.14	4.2
13.94	3.66
11.99	4.37
10.94	5.68
10.86	12.31
12.74	3.99
14.46	4.31
11.24	4.23
8.84	4.91
12.51	4
12.74	5.21
12.06	4.49
13.34	4.51
16.03	4.21
12.14	4.36
14.24	5.01
8.09	3.72
7.57	4.02
14.09	5.44
11.39	4.3
17.08	4.3
11.99	4.4
11.99	4.39
13.26	4.41
14.09	4.22
16.63	3.85
12.21	4.63
12.44	4.93
25.33	7.34
12.14	4.46
9.82	4.79
6.59	4.97
9.29	4.01
11.61	5.08
11.24	4.21
6.82	4.65
8.24	4.4
11.84	3.99
6.82	4.87
14.39	4.06
14.39	5.78
7.49	5.16
4.5	4.68
18.88	4.23
82.95	25.65
7.49	4.34
13.86	3.75
11.54	5.66
19.48	5.59
17.08	5.21
8.69	5.2
9.67	4.64
9.89	5.06
13.94	4.24
9.44	5.64
8.99	3.75
11.54	4.59
23	4.44
31.25	4.15
14.39	4.17
10.19	4.16
11.54	4.84
8.54	3.71
12.06	3.93
11.54	3.4
7.04	3.97
15.29	15
18.13	4.39
12.21	10.06
30.72	3.79
12.81	3.87
10.86	5.06
22.63	4.67
11.39	5
14.39	4.49
11.61	3.75
15.14	3.77
10.04	5.25
15.74	15.59
21.13	4.03
8.84	3.93
13.79	5.31
16.71	3.65
17.46	3.81
16.18	4.55
9.52	3.15
9.22	4.67
13.41	4.25
11.84	5.59
14.01	3.46
7.57	4.51
15.06	4.8
11.84	4.25
13.94	4.71
10.86	9.94
13.79	4.75
12.74	5.79
8.69	3.69
12.36	4.37
19.11	6.27
17.91	4.21
7.64	6.88
16.03	10.78
9.74	5.08
11.76	4.85
7.42	4.81
8.32	4.69
8.02	7.76
16.93	4.65
20.38	4.28
11.16	9.09
16.33	3.87
16.93	4.1
11.99	4.73
7.19	5.34
9.89	4.09
9.29	4
11.69	4.64
13.94	4.62
21.13	4.29
13.49	3.94
8.54	5.78
11.46	4.49
11.99	4.33
13.34	3.86
9.67	4.43
14.84	4.26
9.89	3.66
8.09	4.63
10.04	4.63
11.84	4.72
18.73	5.29
23.53	4.04
11.69	4.38
14.46	5.79
23.6	4.41
16.93	4.89
12.29	8.34
10.64	3.85
16.78	6.03
16.18	4.14
10.64	4.41
5.69	5.59
11.24	7.7
10.34	5.86
14.54	4.65
12.51	3.83
15.96	4.95
13.41	4.1
12.21	10.9
13.49	4.01
15.74	4.93
17.38	6.46
8.92	3.76
13.11	10.1
16.11	3.88
12.59	5.37
13.04	8.74
11.76	6.61
13.26	4.53
8.92	4.39
18.21	4.46
8.77	3.41
13.49	6.21
14.46	4.39
13.49	5.27
11.09	5.63
14.39	5.91
13.49	4.02
12.96	3.81
10.79	6.24
26.3	3.94
23.15	5.54
14.69	5.09
10.49	3.37
10.12	4.59
19.93	3.59
24.05	21.96
11.46	3.96
10.19	11.04
9.97	5.29
13.71	4.03
12.29	5.19
9.44	5.15
21.65	5.81
19.63	3.56
11.84	3.94
19.78	4.33
12.96	3.83
23.68	25.15
9.14	4.98
7.49	5.69
14.24	4.68
14.01	4.04
20.23	4.19
7.42	2.93
18.88	12.44
13.04	4.8
13.34	4.92
12.89	4.76
12.89	4.41
17.16	6.48
14.99	6.91
12.44	3.56
19.03	3.08
11.76	3.81
8.02	4.93
13.71	5.1
11.09	4.2
16.48	4.3
12.81	5.19
8.17	7.85
18.06	5.17
8.24	7.21
22.63	3.98
11.16	5.65
10.34	4.68
10.27	5.7
12.21	4.77
12.81	5.1
8.99	5.61
23.53	7.32
9.89	4.48
17.16	5.86
12.29	6.63
16.26	4.59
15.21	4.17
8.77	3.93
8.39	4.73
16.93	4.46
11.84	8.39
9.89	6.1
20.38	3.97
8.32	3.9
17.98	3.86
15.29	4.74
13.19	4.97
9.59	3.09
10.64	3.87
11.61	4.2
11.39	9.58
11.54	6.45
14.09	4.41
8.24	4.81
12.29	3.9
18.06	4.05
10.64	3.73
19.63	3.93
18.58	4.26
11.69	7.26
11.09	6.91
12.59	6.19
16.33	2.91
10.49	5.73
6.74	9.36
12.44	4.28
12.06	4.36
11.16	11.95
9.14	9.14
10.34	5.85
8.99	4.47
13.79	4.02
9.44	4.21
13.19	5.2
15.51	5.21
8.47	5.95
16.11	4.79
9.67	3.14
17.23	3.4
11.09	5.23
11.46	3.99
14.24	9.23
9.52	4.23
11.31	3.23
14.91	5.41
17.23	4.1
16.48	4.59
18.28	4.52
8.84	11.49
15.66	4.08
20.01	5.18
17.08	3.07
8.84	4.42
11.09	4.51
10.71	5.5
14.84	4.58
13.49	6.23
13.79	5.26
16.48	5.64
8.99	4.03
16.86	11.07
14.69	4.72
15.96	5.31
15.88	4.71
10.71	6.89
7.79	4.42
17.91	4.16
14.99	6.02
12.89	7.62
16.48	4.47
11.09	5.21
14.24	5.26
41.66	7.42
15.14	5.28
7.72	5.5
17.83	4.38
23.15	4.68
18.43	23.15
13.34	5.24
12.51	4.22
12.59	3.58
8.54	3.58
13.49	5.59
16.33	5.06
14.46	4.67
22.48	4.64
13.79	4.16
21.5	4.95
8.17	4.31
12.59	3.82
10.12	4.76
23.53	4.34
13.41	5.22
10.71	4.92
15.81	5.42
4.2	6
15.36	4.74
42.71	5.49
8.69	4.12
13.11	3.74
24.65	10.54
8.84	3.38
10.86	4.81
12.66	4.88
15.74	5.7
20.91	5.63
30.72	5.67
16.78	5.54
17.01	4.8
15.88	6.06
13.34	4.81
22.03	4.87
14.01	4.58
11.91	3.58
8.39	4.78
[truncated: 19,928 more rows]

## Sheet: 6g-gate1
Nuclei Area (μm²)	Nuclei Mean Intensity
4.65	38.23
9.82	52.2
8.17	39.42
4.57	38.31
12.66	54.77
8.17	51.52
26.52	44.98
10.04	45.51
19.48	53.74
20.08	49.78
7.04	43.05
23	48.37
14.16	57.76
6.89	41.87
10.64	56.42
5.77	53.18
17.23	54.56
25.78	64.46
10.49	54.88
8.02	52.85
9.97	61.84
26.52	57.79
17.76	51.8
11.01	52.46
8.54	53.38
8.32	52.05
12.14	50.84
5.99	44.79
12.06	63.14
7.42	49.89
6.22	51.75
8.77	64.92
9.29	57
6.07	55.05
13.34	50.92
11.39	59.86
4.8	60.64
5.32	49.72
4.87	44.8
18.28	62.28
9.22	58.85
2.85	45.03
2.7	50.33
2.77	53.22
12.74	59.1
15.44	57.66
0.6	36.13
8.84	34.74
23.23	41.89
12.29	38.25
13.49	44.18
22.03	38.22
24.35	42.28
10.64	45.41
7.19	39.64
25.63	47.26
18.13	46.18
7.94	44.35
14.54	48.54
5.77	39.4
6.82	37.43
24.13	47.58
14.16	47.89
9.52	47.64
11.69	50.99
17.83	55.12
9.82	47.32
22.33	60.21
9.74	47.4
10.64	43.24
7.04	45.48
9.89	48.76
10.42	46.38
12.89	48.86
9.97	43.98
6.44	40.24
14.84	55.33
9.37	41.88
16.63	37.73
7.57	43.55
27.05	52.51
10.12	48.16
13.19	50.29
28.62	36.65
11.76	52.9
28.17	55.24
10.64	40.84
12.36	47.48
24.2	46.62
20.98	46.7
9.14	46.55
9.59	34.03
26.82	51.51
7.94	31.68
16.86	36.43
30.5	33.85
7.42	35.72
10.94	39.08
12.74	37.54
14.24	50.83
10.86	49.45
26.6	41.77
29.15	42.07
14.16	44.93
34.54	46.21
16.48	51.99
18.73	28.76
28.55	36.26
29.75	33.92
35.89	36.51
19.93	33.67
12.51	51.34
25.93	54.24
36.34	36.6
24.05	51.53
28.55	35.57
13.34	33.78
7.72	33.58
11.16	54.12
20.68	52.83
46.23	45.21
10.56	44.75
10.79	32.62
13.11	55.38
13.64	28.51
20.38	35.29
9.82	32.27
13.19	51.69
10.34	34.91
12.36	52.37
25.03	38.33
11.54	32.72
11.69	43.1
5.92	34.87
30.95	44.83
25.18	38.24
17.38	35.09
5.84	35.22
31.92	37.84
12.59	47.28
11.46	45.78
14.39	46.47
10.71	30.83
10.49	49.86
26.23	33.36
21.88	59.04
23.75	43.44
10.04	42.65
12.14	34.03
6.29	30.48
45.48	58.18
27.35	56.6
16.26	35.77
18.96	31.94
24.95	37.3
36.49	58.92
24.8	61.19
11.16	50.93
19.93	43.52
10.04	32.34
8.84	33.88
25.03	50.28
1.65	31.73
15.88	57.8
12.21	46.77
31.47	41.89
17.23	51.6
13.11	47.03
10.42	50.24
17.16	46.66
15.74	57.61
29.07	51.9
8.24	41.59
6.82	42.07
21.73	60.61
16.63	47.13
20.83	58.71
16.41	53.93
6.07	35.91
10.86	46.3
18.21	54.25
17.91	54.34
10.27	42.96
27.05	48.71
17.01	52.6
8.02	40.75
17.38	53.66
11.31	50.42
23.15	65.09
19.11	52.64
25.55	33.74
29.45	42.99
17.83	55.98
12.51	46.78
38.14	43.76
20.23	48.51
44.66	58.27
9.52	54.13
12.36	52.12
11.76	40.99
28.25	45.35
15.96	41.38
7.87	41.99
9.37	40.12
20.23	55
6.67	42.93
12.14	46.81
30.57	48.63
21.06	54.92
9.37	44.5
6.82	33.64
13.71	54.52
16.86	43.32
26.23	47.27
15.66	58.09
23.45	47.04
18.88	67.27
10.49	50.26
10.27	44.23
25.4	51.86
9.29	48.13
11.31	41.43
24.65	51.6
18.21	45.52
16.41	56.1
20.98	38.4
10.04	43.22
9.07	34.55
8.69	49.07
6.44	48.08
49	53.92
11.39	49.99
11.61	42.21
9.59	49.99
20.68	54.1
13.41	53.1
8.54	44.72
18.81	40.72
23.08	55.49
26.9	49.42
25.48	49.23
6.67	32.58
23	45.82
11.01	39.99
9.97	48.06
15.44	47.63
17.16	53.28
16.03	42.57
31.02	81.13
11.91	47.84
20.31	50.68
33.12	58.3
19.71	50.86
32.22	41.85
11.99	52.66
28.77	43.7
22.78	47.73
11.46	47.18
18.96	47.25
6.74	48.5
10.42	51.69
22.55	60.08
7.04	49.14
6.74	38.66
19.78	46.72
29.37	46.69
10.49	44.86
22.03	41.16
31.25	49.43
7.57	48.53
18.36	48.16
28.7	48.83
31.47	42.77
34.77	68.7
18.21	58.2
25.18	50.73
8.84	40.31
9.82	38.56
31.47	83.5
22.55	55.57
13.26	52.9
9.74	46.24
18.06	39.68
22.63	51.83
12.21	46.44
22.25	44.33
16.18	45.59
21.43	66.22
22.18	56.84
25.4	51.96
8.17	38.5
19.11	51.93
32.14	68.5
16.41	51
17.01	58.24
16.93	50.94
19.26	56.06
18.58	41.74
21.43	57.94
19.41	52.39
19.56	61.51
13.64	64.18
12.51	64.51
19.48	70.05
8.39	60.51
6.52	50.6
19.56	59.71
9.67	54.84
9.59	58.97
17.83	56.95
8.69	55.21
7.72	48.4
27.05	63.61
14.01	50.76
9.37	43.95
23.75	73.91
12.14	59.28
10.34	56.84
15.14	35.78
26.08	65.45
16.56	52.91
10.42	56.53
33.19	46.03
7.42	55.35
28.47	55.49
11.76	55.85
30.5	47.44
13.41	52.79
11.24	56.21
6.37	56.56
13.26	59.45
9.74	49.45
22.63	53.23
6.44	51.55
9.14	48.44
18.28	60.26
19.26	55.56
6.67	50.58
14.99	53.95
8.39	55.2
44.81	62.05
24.05	47.12
19.03	65.4
13.04	61.92
10.49	54.19
24.5	47.55
7.34	39.93
20.76	63.74
8.02	53.7
12.06	45.29
18.96	56.78
8.92	40.15
23.38	47.67
5.77	43.99
17.91	58.23
21.58	46.03
7.94	42.44
14.01	48.03
6.44	39.12
14.46	46.58
9.59	47.84
25.78	50.33
28.7	53.3
7.57	40.59
15.06	42.39
19.56	50.61
7.87	39.61
6.22	49.43
24.13	54.93
36.04	65.74
27.95	59.61
17.76	59.51
26.97	43.92
10.86	47.34
33.72	52.99
26	46.14
19.48	47.99
10.64	48.94
17.76	57.57
22.48	44.12
10.04	51.55
24.13	53.42
21.88	50.96
23.98	55.76
20.38	61.36
14.39	39.89
15.88	39.75
8.17	42.25
16.56	43.55
24.73	55.68
15.51	42.76
17.98	47.26
22.03	43.02
43.31	48.87
16.71	46.78
21.95	47.78
24.43	45.68
14.91	41.9
23.83	43.04
23.75	38.98
5.77	51.31
24.43	45.96
17.31	42.19
22.78	42.99
23.23	49.95
9.89	40.1
14.54	54.23
7.79	40.42
7.27	40.02
11.24	53.32
13.71	50.97
8.02	38.84
16.33	43.79
9.52	44.17
11.39	47.26
12.74	42.95
20.23	56.79
7.34	52.85
49.9	55.53
13.56	42.83
18.96	58.19
23.98	45.06
21.35	41.08
13.64	43.18
6.59	57.08
10.27	42.26
21.8	53.61
20.76	46.94
16.56	61.3
19.78	42.03
17.83	51.48
20.83	46.81
10.49	52.73
17.53	64.72
44.28	50.02
20.01	43.26
25.85	58.16
21.35	44.69
11.76	38.99
15.51	40.14
9.97	46.08
18.06	60.66
9.74	46.02
19.48	50.58
18.06	61.29
12.89	40.06
7.42	36.93
23.6	48.87
32.14	43.62
6.29	48.7
12.06	42.16
18.88	43.81
14.84	75.15
23.3	54.33
21.43	55.03
17.98	42.07
13.49	55.45
17.38	43.18
12.36	47.11
22.63	66.54
17.16	42.93
21.58	50.06
22.1	48.71
21.35	40.86
21.8	46.41
21.95	52.23
19.48	46.38
20.01	50.37
9.52	45.42
44.96	64.92
21.73	52.99
16.63	46.53
18.36	54.78
23.15	48.53
21.35	44.69
27.5	57.04
6.82	61.7
8.02	47.39
24.73	45.87
10.49	64.27
47.06	69.68
9.59	47.09
21.13	59.5
16.11	40.37
13.71	60.73
14.46	53.31
11.09	43.83
12.29	61.84
19.93	44.16
17.61	75.39
19.11	46.02
8.84	41.16
8.17	41.23
17.38	43.19
8.39	43.11
14.69	41.45
19.93	49.12
18.96	40.66
7.79	60.93
21.13	43.39
6.37	39.29
17.61	45.33
12.06	58.76
14.16	68.45
21.28	80.69
9.97	37.14
21.28	50.7
17.68	56.3
14.54	37.49
33.12	67.58
48.33	58.97
20.31	43.93
19.18	72.76
12.06	40.41
7.27	41.84
16.56	44.74
13.94	48.17
18.73	45.77
19.03	49.58
23.75	48.26
18.88	49.53
15.36	64.69
18.81	51.78
43.83	51.44
19.93	78.86
23.9	68.72
20.68	55.42
20.83	60.68
19.86	58.48
19.63	48.1
6.59	62.6
19.41	53.84
11.16	41.04
18.58	54.42
28.77	47.77
7.34	42.52
30.8	53.88
14.16	48.68
11.84	45.22
13.41	54.84
20.68	51.68
21.06	49.46
13.56	44.96
42.26	69.51
22.25	55.84
14.16	70.92
16.03	45.44
35.07	45.54
17.61	45.92
23.9	51.45
16.63	67.34
17.01	72.3
94.86	72.23
20.01	60.83
21.65	60.59
21.2	46.71
21.5	43.34
20.31	44.24
12.29	47.88
11.01	56.27
21.88	48.91
18.51	56.36
5.84	55.13
63.69	90.22
53.8	59.58
21.06	54.03
5.84	43.09
28.47	60.76
14.61	53.65
5.84	47.86
14.09	62.82
23.6	51.38
8.92	44.12
29.75	76.01
6.82	49.27
18.51	46.88
14.61	64.57
19.33	45.34
10.12	56.11
19.26	57.05
20.68	61.76
27.35	55.18
21.5	43.42
8.24	39.59
38.89	69.3
6.67	45.65
19.41	58.56
21.88	59.77
16.63	55.63
12.29	57.15
18.06	62.72
6.82	62.05
8.92	61.84
18.73	48.66
15.59	62.25
28.62	68.68
8.54	42.18
22.4	51.57
10.42	64.59
33.87	45.75
24.13	72.11
14.01	45.08
11.24	46.05
21.35	48
15.51	41.87
28.25	62.83
20.38	52.19
17.38	58.69
35.37	60.84
34.99	69.14
46.61	74.7
23.83	48.24
21.43	107.68
13.64	50.86
16.63	50.66
19.41	58.21
10.42	51.43
30.05	53.8
8.39	61.19
44.96	75.21
16.71	59.3
21.35	101.36
21.2	75.37
12.06	71.48
26.9	41.76
13.79	70.93
20.08	120.14
14.39	58.6
9.82	46.25
15.36	79.3
13.94	49.76
9.59	40.67
13.26	42.13
64.29	61.34
7.72	38.75
7.87	60.96
16.48	46.56
14.31	41.49
34.99	55.21
6.22	59.54
21.58	68.55
13.49	43.98
33.72	94.69
18.13	51.06
8.69	43.13
31.25	84.03
10.56	57.04
18.36	48.69
9.22	53.84
24.73	57.31
9.74	50.84
10.04	63.8
13.49	61.07
36.79	66.63
11.76	41.23
11.24	58.23
15.36	39.44
12.36	79.79
164.99	71.96
14.39	55.83
6.14	52.84
9.44	64.39
11.01	52.39
12.44	50.96
24.35	43.78
14.61	66.64
10.34	51.49
16.78	67.58
26.75	55.08
8.69	39.09
26.82	61.33
14.09	74.4
9.89	61.31
17.38	51.17
7.79	56.33
12.81	51.94
8.77	57.3
5.69	47.32
10.19	58.89
16.48	56.86
7.42	50.58
22.1	47.17
7.57	48.72
15.88	58.22
25.48	65.96
12.36	63.22
24.65	55.55
17.31	48.58
11.54	58.87
12.06	52.48
13.56	48.01
14.46	68.28
21.58	53.27
24.95	49.29
31.69	68.83
17.46	48.1
20.91	56.24
10.56	47.42
22.55	42.83
15.29	67.2
22.03	74.87
6.52	42.67
13.79	51.34
15.74	48.94
14.54	58.14
11.54	49.04
12.66	61.15
8.02	46.5
22.55	74.48
8.62	52.64
7.94	53.46
49.68	66.66
6.37	57.72
39.19	74.57
9.59	41.05
20.01	49.92
25.33	66.06
17.83	57.8
11.24	55.99
36.42	69.63
46.23	69.16
14.54	53.55
22.1	52.54
8.39	43.53
12.51	48.62
13.26	65.16
9.07	63.63
43.53	57.79
21.35	52.36
91.56	91.13
22.4	50.4
6.89	42.02
14.39	53.59
73.21	89.68
18.81	41.05
15.66	40.1
25.18	61.16
8.17	42.93
8.24	47.8
61.89	74.08
15.74	63.56
23.08	66.19
42.63	69.41
6.22	53.25
16.33	68.57
17.31	55.27
20.08	66.28
17.31	48.29
28.7	68.28
70.06	92.13
11.61	45.74
15.74	63.12
11.39	70.55
15.29	56.82
17.01	58.23
9.37	51.44
28.85	54.94
15.66	62
23.83	49.66
20.08	55.86
71.26	64.79
10.71	46.57
19.26	73.03
22.4	69.22
17.23	47.85
19.63	70.49
15.81	61.71
10.79	57.88
10.56	48.07
18.51	45.53
18.43	65.11
6.22	56.01
23.38	43.95
6.82	52.52
39.04	60.73
7.34	40.95
18.06	62.05
10.27	49.82
12.51	58.59
14.61	61.19
10.19	44.13
24.43	64.53
21.8	61.61
6.37	38.54
13.86	49.08
16.03	57.87
11.99	41.79
23.3	47.02
8.47	49.59
11.91	63.42
9.67	51.95
15.88	45.05
6.67	41.26
15.29	61.7
17.98	62.64
16.11	61.44
11.76	48.8
11.31	49.49
25.85	68.37
18.66	57.67
13.64	73.36
11.39	48.51
38.51	53.11
19.18	46.27
13.94	75.19
10.71	41.5
21.43	44.51
11.99	59.04
18.51	52.52
10.42	43
8.92	47.7
16.71	48.1
40.24	50.83
13.34	44.02
10.12	58.42
22.85	41.86
7.94	40.11
21.73	54.64
15.06	54.29
9.14	53.65
11.76	52.65
15.14	59.81
9.52	46.02
16.03	42.96
15.21	48.18
36.87	51.26
8.69	44.57
11.54	63.68
14.76	76.33
18.51	55.7
14.99	75.26
5.77	41.48
12.59	44.57
23.9	47.2
34.17	82.22
10.64	45.12
7.64	52.53
9.82	50.4
19.11	47.15
7.72	56.19
16.26	64.33
11.09	44.95
19.41	47.76
14.76	57.18
14.39	47.31
13.19	70.09
26.15	94.88
6.44	53.4
29.97	80.61
7.42	46.4
16.63	48.98
21.06	52.28
18.66	56.65
38.59	59.62
14.54	59.37
22.48	64.27
8.62	52.98
11.76	53.23
53.87	68.31
13.11	65.22
21.13	46.52
11.09	61.89
19.78	45.69
18.88	81.86
88.12	98.16
6.22	54.75
5.99	50.08
22.18	61.16
14.16	57.4
9.44	51.67
15.36	42.34
24.13	51.23
6.97	57.9
8.02	40.4
8.69	52.4
7.94	58.58
9.22	59.59
26.45	67.67
18.88	61.7
41.96	55.79
20.01	52.39
49.9	86.16
23.23	49.26
11.91	62.55
12.59	54.22
168.89	88.97
10.34	51.07
39.49	79.46
6.52	49.61
15.44	75.76
14.54	58.94
14.31	47.39
12.36	58.24
21.06	53.79
15.44	48.67
39.11	56.79
16.93	58.85
38.36	84.44
16.86	65.97
14.76	53.87
103.55	74.55
16.26	52.8
8.84	52.55
26.15	63.67
9.74	58.09
45.63	75.22
15.06	48.13
8.17	53.74
15.51	60.21
17.16	58.98
17.08	69.56
21.65	65.61
23.45	45.68
7.19	44.32
14.24	71.57
22.85	60.47
17.98	50.36
16.33	52.33
33.34	73.93
14.91	52.93
21.88	50.28
28.47	58.24
20.31	61.41
14.76	51.15
42.26	50.88
10.86	51.06
32.59	54.95
21.13	61.09
18.43	56.59
8.54	37.65
25.4	61.15
7.57	52.77
20.08	64.77
10.94	58.58
21.13	53.86
85.87	74.4
12.96	54.31
11.31	61.48
31.32	54.69
40.84	52.31
6.52	45.41
71.26	72.49
11.54	56.75
24.13	58.38
6.29	47.61
15.06	60.81
17.23	55.19
17.16	57.34
20.23	66.5
11.16	50.13
16.26	59.64
10.27	65.93
13.49	71.84
19.56	60.9
13.71	64.87
14.61	52.78
11.76	53.23
17.53	60.96
16.41	64.89
24.43	50.25
11.91	64.38
23.23	58.63
25.85	61.47
10.27	41.82
11.31	53.97
5.69	50.91
12.74	45.12
14.76	69.79
7.57	50.53
49.38	65.98
12.74	66.48
14.84	47.66
9.37	74.52
36.87	70.66
13.04	53.99
22.1	62.4
8.54	53.32
13.64	53.63
11.09	53.12
39.79	57.14
9.29	53.61
45.56	61.46
8.84	49.41
17.08	54.64
6.22	49.99
13.49	50.4
47.06	65.84
28.17	61.13
17.53	48.31
8.39	50.88
19.63	52.27
17.23	55.17
20.98	60.59
8.47	44.5
24.5	53.61
21.95	61.97
12.89	60.95
25.33	56.38
7.79	58.05
17.08	59.32
14.99	59
5.92	52.33
13.64	58.01
8.24	54.04
14.31	62.72
24.95	55.75
26.08	58.63
15.74	59.16
20.01	52.73
38.14	66.82
149.93	72.92
9.97	48.11
11.61	60.85
22.63	49.25
6.37	53.22
43.23	53.32
57.92	75.97
14.91	59.25
9.29	59.57
16.41	54.8
10.64	46.3
29.22	57.53
19.86	63.72
11.24	48.7
27.57	67.51
41.44	68.26
18.73	53.08
14.39	59.81
10.79	44.39
14.01	61.87
22.85	63.59
9.37	52.65
15.88	62.31
22.55	59.04
32.29	51.13
29.15	64.77
38.66	73.32
19.63	75.78
14.31	56.81
36.64	59.3
31.25	57.05
9.29	61.57
33.42	68.09
25.63	49.05
46.68	62.22
34.62	68.32
19.86	58.54
14.09	86.27
10.79	73.74
11.16	60.03
26.08	67.62
29	66.07
15.14	57.42
41.14	59.56
13.49	51.23
21.58	58.04
17.98	50.05
18.81	59.78
18.96	63.35
15.74	66.13
19.63	64.15
17.68	64.69
8.99	60.45
22.85	69.04
37.91	73.82
8.17	54.37
9.74	45.83
14.69	68.73
24.58	71.05
20.08	52.67
31.1	57.69
21.06	52.77
8.17	52.71
8.32	62.93
6.89	59.45
8.47	47.65
8.47	41.73
21.65	60.8
25.18	60.25
15.29	49.06
13.79	57.36
26.45	90.9
6.67	44
36.72	53.79
17.68	49.06
17.08	43.96
11.39	45.93
8.24	61.05
10.79	69.44
49.83	58.91
7.57	47.6
11.99	51.06
26.23	70.31
24.58	60.13
29.82	59.51
25.63	61.68
45.93	73.26
10.49	61.64
16.78	63.18
6.67	61.26
11.09	58.88
8.54	50.18
40.24	64.23
22.25	96.41
20.91	56.73
29.67	100.93
21.8	67.33
30.87	83.66
27.2	59.2
8.84	57.58
17.38	51.17
18.88	65.94
46.76	67.1
6.44	51.23
29.07	49.08
13.49	60.34
27.12	58.18
17.01	59.38
7.87	40.81
28.62	71.98
5.77	64.52
14.24	52.62
42.11	74.45
11.01	73.93
15.36	55.76
21.13	82.27
23.08	52.84
28.47	75.6
38.21	75.53
24.35	70.35
44.21	69.28
35.82	51.58
18.58	44.63
22.85	52.47
17.83	57.55
48.63	64.46
24.28	45.64
36.72	63.33
27.35	63.67
31.62	64.54
15.51	63.96
31.62	73.7
8.02	71.98
8.69	61.86
44.36	66.64
18.51	66.79
38.89	69.58
32.14	76.38
15.21	36.62
38.81	60.92
13.94	50.61
16.11	60.87
25.03	66.69
39.64	72.94
8.47	53.84
30.2	50.09
20.46	58.23
14.09	48.05
10.56	63.5
18.73	67.18
7.27	43.03
63.02	60.69
21.2	72.08
42.26	73.45
18.36	57.62
64.21	82.04
26	51.61
29.82	85.88
41.66	72.09
6.14	60.06
8.47	48.59
68.63	72.3
46.08	55.59
57.17	75.34
8.47	70.1
9.37	58.26
14.31	47.87
23.23	87.16
13.26	44.8
10.04	49.19
7.79	56.55
16.33	68.28
32.44	89.18
9.59	58.99
16.71	61.06
43.38	62.01
15.06	85.21
27.2	48.89
42.93	80.66
25.33	48.06
16.26	73.99
23.75	63.5
36.19	52.43
55.37	77.79
26.6	59.29
49.6	87.71
17.01	100.03
39.04	75.79
41.14	65.09
16.33	69.22
29.75	51.87
24.43	62.02
51.78	86.63
34.69	86.55
25.18	81.3
17.08	51.28
27.27	85.5
18.81	71.04
23.98	51.98
42.33	88.23
28.55	47.96
15.29	57.85
21.28	99.88
46.16	70.37
16.93	70.65
9.44	57.24
7.94	54.25
9.37	48.58
16.71	60.83
17.08	68.62
26.6	66.96
7.34	48.81
22.63	71.03
24.2	51.44
21.2	58.28
36.49	95.83
51.25	68.46
31.25	70.66
29.3	104.83
18.58	53.72
21.73	51.17
25.63	60.89
52.3	74.58
16.71	70.92
13.26	47.08
24.13	130
28.92	79.56
51.7	69.69
6.22	63.29
29.37	55.17
21.28	59.97
5.92	51.32
15.59	46.68
19.48	52.96
41.81	79.81
32.97	113.24
9.22	53.69
15.36	45.26
31.92	57.61
19.26	51.35
28.7	56.92
13.94	53.15
29.82	64
22.48	52.47
81.22	82.81
45.18	71.65
17.46	48.15
37.01	68.05
101.75	132.33
17.76	71.97
16.93	72.31
134.05	81.92
15.66	58.9
40.54	75.94
36.27	88.29
8.99	47.24
23.6	71.05
49.68	69.63
8.54	41.18
22.18	55.73
15.59	80.42
33.04	75.23
8.69	42.03
72.23	68.52
18.96	46.64
36.19	70.29
72.68	75.31
33.04	81.94
14.46	50.1
29.3	54.21
18.06	64.24
0.82	39.09
15.96	55.64
17.53	86.15
17.01	65.6
9.37	74.02
24.43	73.38
0.22	35.33
0.67	46.56
0.6	33
12.36	69.19
19.71	62.92
30.57	62.14
7.79	62.33
45.48	71.77
9.14	57.17
6.89	62.32
7.34	63.86
8.69	67.41
31.02	48.63
23.23	64.7
8.32	64.2
9.82	53.74
8.24	59.1
19.63	52.92
16.48	47.86
24.95	60.8
7.04	61.03
22.48	61.33
13.26	52.29
16.63	49.58
9.82	68.24
8.84	62.59
8.47	72.92
7.19	62.08
20.98	56.11
17.61	42.64
8.17	65.07
7.19	64.96
31.99	49.77
14.99	57.87
10.12	57.87
27.95	55.35
21.28	61.97
21.73	57.22
27.2	76.29
9.67	66.74
9.89	50.08
11.09	76.99
15.36	69.48
15.06	81.54
8.69	64.9
36.27	70.04
15.59	62.52
11.99	42.93
8.02	66.17
12.36	55.19
9.52	63.07
12.06	69.4
30.65	48.64
8.77	49.52
13.64	66.25
20.31	48.56
32.29	64.56
24.28	65.96
7.94	42.39
9.22	58.35
16.26	47.3
20.31	60.02
17.53	46.88
35.29	68.47
30.87	61.43
7.79	40.99
17.01	53.47
29.22	55.76
9.07	58.19
8.69	46.1
8.77	68.48
40.31	45.07
10.27	60.31
16.33	64.52
19.18	48.47
30.05	51.18
12.96	49.3
10.49	57.51
15.51	64.17
11.01	65.22
21.13	43.25
16.48	51.99
17.53	59.07
9.44	63.66
12.89	44.85
15.59	55.51
30.72	45.57
12.21	66.96
21.28	53.64
28.77	65.24
17.08	44.16
16.71	44.83
9.37	41.5
24.35	66.66
19.86	48.93
17.68	45.91
14.91	45.8
14.99	42.54
20.01	50.99
34.69	48.23
13.86	44.5
9.82	44.24
10.49	67.57
17.83	51.44
9.97	42.23
20.46	55.97
7.12	54.82
45.71	55.75
20.01	64.67
21.28	65.75
34.62	72.77
13.34	48.34
19.11	52.61
15.81	47.78
13.86	50.81
27.65	69.93
7.12	47.72
9.14	49.93
17.23	47.96
7.57	41.98
13.64	64.99
23.6	47.49
7.79	44.21
16.18	47.31
8.99	43.29
8.92	62.85
14.54	46.71
20.38	63.8
9.44	63.74
14.99	71.26
21.06	48.55
17.31	51.57
23.75	50.94
9.07	42.99
29.82	55.51
18.06	60.74
7.12	43.78
32.22	62.83
11.99	43.69
7.12	53.41
15.14	48.25
20.01	46.3
30.05	57.24
16.78	46.64
19.71	50.48
20.08	62.94
15.66	50.03
11.91	53.41
9.67	43.26
7.42	39.96
15.21	67.54
8.39	46.89
15.74	54.5
15.21	47.46
46.61	60.98
25.03	49.58
8.09	43.73
7.42	44.84
7.79	40.55
16.93	51.73
40.16	60.59
19.63	48.46
24.35	58.44
7.12	55.67
42.86	60.12
13.26	49.4
24.43	45.99
33.12	57.67
16.78	45.44
17.76	51.54
15.14	48.61
16.26	48.87
19.03	51.66
12.66	65.31
20.91	49.85
12.21	56.45
17.68	61.08
18.06	56.12
19.71	49.6
17.23	43.29
14.54	45.96
27.5	61.59
18.06	52.71
14.84	64.07
11.99	61.13
23.3	55.02
31.32	63.32
21.43	66.43
18.96	64.81
12.89	47.06
11.46	43.07
16.26	62.06
8.92	49.88
19.03	60.55
18.43	60.94
13.26	72.29
11.91	48.81
15.44	68.02
14.69	61.89
18.66	47.88
39.49	64.23
10.42	50.71
16.63	61.96
11.09	54.85
15.36	58.78
21.2	65.68
8.77	75.46
6.89	62.25
15.29	50.31
29.3	73.82
16.56	62.93
44.88	69.71
8.69	76.48
8.24	71.81
16.56	50.42
7.49	72.95
7.04	53.32
14.76	72.7
17.01	54.69
8.02	68.06
10.86	66.58
14.54	48.3
7.12	64.17
7.72	50.15
9.74	47.59
13.56	63.2
9.52	49.98
14.61	71.53
21.95	55.2
11.99	54.79
27.35	80.21
8.62	56.17
39.79	51.2
26.9	64.05
12.81	80.09
32.97	58.57
17.08	64.57
12.44	64.14
18.43	59.58
26.52	53.18
18.06	84.32
29.97	66.73
16.18	51.08
12.96	51.16
7.12	67.32
14.76	52.25
25.93	86.01
32.67	65.48
24.5	75.01
10.04	65.35
18.28	63.59
31.02	86.6
7.72	50.03
34.02	76.89
7.34	52.69
17.31	57.54
37.39	69.24
16.03	62.8
12.21	46.07
25.55	69.5
24.5	58.7
9.97	73
8.77	57.69
27.2	86.91
15.44	60.09
22.18	65.89
7.64	62.29
10.71	49.66
30.5	74.33
7.79	70.37
45.18	70.54
21.28	64.12
10.34	67.93
14.31	65.82
8.09	43.71
11.39	53.09
31.4	63.58
28.85	64.11
41.36	67.13
42.11	80.08
14.24	68.75
30.27	82.04
9.67	54.95
12.36	51.33
16.56	76.14
16.33	77.47
32.97	76.28
31.32	80.35
18.81	62.77
9.82	57.57
71.78	81.52
14.16	56.61
17.98	62.24
31.77	84.72
23.98	62.71
17.98	76.24
11.61	47.45
22.03	83.21
27.65	60.4
30.8	65.73
17.38	57.3
21.88	75.45
6.97	67.61
18.81	104.67
34.32	93.35
44.66	79.4
26.9	99.77
9.44	52.06
18.88	91.47
24.65	82.56
9.07	38
13.26	45.22
33.64	67.64
14.99	58.98
26	56.84
93.29	73.76
28.4	79.28
28.55	53.1
14.91	59
6.89	55.85
44.96	64.21
40.54	59.56
17.61	74.77
7.49	49.18
17.61	79.31
27.27	63.58
19.03	70.41
15.59	66.77
57.25	74.41
13.34	60.5
18.28	62.37
26.15	81.28
62.12	74.48
9.74	65
14.24	63.61
38.14	71.39
30.72	68.56
46.98	67.05
25.78	57.74
28.62	71.65
9.82	46.47
30.5	82.76
21.5	62.8
28.77	59.18
24.2	74.73
11.76	58.43
22.93	62.37
19.63	52.22
25.7	68.2
16.33	55.05
18.43	65.25
27.65	91.27
34.32	74.82
18.96	61.43
18.88	75.41
25.25	66.76
52.45	63.46
30.57	79.3
19.18	66.71
8.17	72.1
26.3	68.94
15.88	71.58
15.14	87.94
63.46	65.94
13.49	60.31
17.16	57.33
34.17	61.74
28.32	60.74
15.21	65.29
7.12	65.85
43.61	61.41
38.89	71.62
29.6	60.49
20.61	60.48
31.32	72.82
6.97	69.65
18.73	54.71
8.17	67.18
23.83	61.75
21.58	56.62
24.13	53.37
14.39	61.08
40.61	75.3
48.78	72.24
25.48	60.43
34.39	68.13
44.51	95.31
6.97	65.75
17.23	44.29
17.08	61.64
10.64	58.35
9.37	59.42
8.54	70.84
14.91	64.68
21.58	53.57
40.99	85.34
18.73	73.24
46.98	85.09
22.85	71.57
22.7	67.91
25.25	62.58
32.67	67.11
24.43	52.84
23.53	64.61
16.71	59.77
52.3	78.56
12.74	61.62
67.89	75.06
11.61	62.08
47.06	65.16
12.14	57.69
7.19	47.8
28.85	64.33
38.06	66.04
37.46	78.01
31.17	58.52
72.23	91.09
58.37	70
34.77	58.34
52.75	61.19
7.57	66.38
40.16	75.46
40.31	106.36
29.22	72.13
28.1	93.45
9.89	67.62
30.27	53
55.6	70.99
29.52	56.2
36.19	60.22
46.53	67.1
38.66	61.73
16.93	73.7
16.93	64.03
28.62	82.77
23.38	73.96
25.93	61.45
10.64	58.86
37.16	70.25
43.76	55.88
18.43	94.19
21.58	49.64
17.83	56.23
19.33	58.95
32.82	63.12
14.39	67.4
11.46	75.24
35.82	81.85
34.24	74.04
28.32	101.85
46.83	79.49
17.31	45
18.43	50.65
16.11	72.96
24.8	53.36
30.87	76.64
8.62	73.23
26.23	68.74
31.62	51.22
30.42	80.36
47.58	78.83
42.71	75.9
50.35	68.47
62.94	85.81
12.06	51.05
27.87	85.27
45.63	75.33
33.42	63.67
22.03	76.33
14.76	44.52
10.94	43.92
35.82	53.33
19.56	42.23
30.8	91.59
26.23	89.7
58.74	65.79
45.03	58.08
9.29	54.7
39.49	66.06
20.83	58.22
37.84	78.04
11.01	41.04
57.7	63.71
16.86	70.23
26.9	57.27
34.09	60.69
17.91	61.6
20.08	58.66
8.39	40.92
25.33	56.85
24.65	66.37
30.2	82.65
20.98	43.96
16.26	64.12
20.23	62.55
52.45	66.41
30.65	64.18
54.62	96.59
27.42	75.51
7.04	72.16
8.17	63.25
23.15	57.85
11.16	57.06
15.81	56.83
15.74	63.63
8.77	40.76
49.45	70.31
64.59	71.71
17.83	63.08
19.63	46.32
64.66	66.78
54.25	60.64
42.33	73.35
57.62	70.39
32.89	61.1
98.76	58.67
25.93	81.8
60.17	63.2
18.88	51.82
45.18	84.54
20.31	96.7
30.05	62.34
22.7	45.42
19.93	64.63
48.7	108.25
19.48	77.82
27.95	67.48
9.82	68.52
19.18	61.34
29.97	62.96
39.34	60.46
43.23	67.48
60.84	96.9
24.88	45.2
34.32	58.58
42.04	86.43
32.29	58.65
7.57	61.93
25.78	71.52
42.41	72.73
8.99	48.84
30.2	77.41
21.06	93.21
51.4	90.25
18.06	53.87
24.05	53.85
40.01	70.69
7.34	41.73
34.99	73.26
42.33	72.58
19.03	64.43
44.06	76.06
101.23	81.7
45.41	66.41
37.24	86.16
48.7	64.16
10.19	48.24
17.46	49.98
32.59	74.43
27.12	78.2
16.41	71.48
31.32	54.18
52	75.27
25.48	63.93
16.48	52.87
11.16	40.69
20.23	72.07
62.19	77.08
21.88	65.5
26.3	60.23
74.55	58.3
12.96	101.08
29.37	71.11
23.23	56.93
19.56	70.29
38.74	60.96
49.9	69.51
22.03	58.46
41.81	78.68
55.82	90.49
72.08	112.58
37.24	94.78
19.86	50.25
13.26	58.55
27.42	63.15
28.55	61.75
21.06	51.09
18.81	87.61
48.18	54.97
16.41	60.15
47.13	119.43
20.38	47.78
25.18	74.97
17.46	57.34
26.97	66.84
15.44	66.78
17.16	64.83
27.57	60.01
50.8	61.45
43.53	77.81
28.47	55.25
20.91	85.35
14.61	46.36
29.97	76.24
15.21	56.43
34.99	72.39
23.68	64.54
72.98	106.86
23.9	61.62
20.08	63
21.58	81.77
53.5	63.85
21.06	58.73
27.35	60.77
21.88	63.1
24.95	73.5
15.14	47.69
11.69	47.39
33.64	57.31
23.08	63.92
29.52	78.58
7.49	41.61
9.89	49.1
43.98	63.81
18.73	71.62
37.46	73.54
84.89	63.85
22.18	73.98
46.68	85.89
19.78	63.94
20.83	61.14
11.01	47.31
49.68	61.93
20.98	55.18
42.48	59.54
18.43	50.18
13.49	55.25
27.95	67.97
10.56	65.83
14.01	71.6
27.05	60.58
31.25	70.7
26.08	66.43
14.09	67.37
47.73	66.3
24.28	70.04
16.63	64.23
47.95	72.59
19.63	67.5
21.43	52.02
37.99	67.44
42.26	65.54
15.88	65.94
16.41	63.73
58.74	42.01
9.89	51.08
23.38	73.07
23.68	59.25
21.65	50.47
20.16	57.97
21.13	63.82
26.67	73.22
30.42	65.61
35.89	51.12
46.61	73.04
24.88	50.09
22.1	56.55
23	61.63
21.43	78.2
18.66	62.05
77.4	66.92
35.07	72.55
34.54	68.05
39.41	77.1
42.63	95.98
23.45	52.76
92.54	77.04
22.63	56.94
16.56	69.16
71.11	85.27
57.77	75.54
42.19	86.3
14.46	52.25
32.37	66.24
20.76	55.03
15.59	51.16
17.01	51.56
33.04	75.12
26.97	51.75
29	64.24
27.57	54.12
7.19	48.93
57.1	58.56
8.92	44.65
36.04	54.54
26.3	64.92
22.4	52.13
29.97	64.23
18.66	64.57
28.1	82.07
34.92	72.3
67.74	80.42
30.72	61.62
27.5	52.58
25.63	69.54
9.37	42.02
22.4	93.3
14.69	56.89
29.82	57.08
18.81	64.55
33.79	52.38
36.79	63.09
[truncated: 31,875 more rows]

## Sheet: 6g-DAB mean intensity
DAB Area (μm²)	DAB Mean Intensity
25.93	12.37
14.54	11.9
24.65	18.4
44.81	14.99
31.92	11.87
53.2	13.54
69.76	18.4
13.04	9.06
57.55	13.33
45.48	17.43
23	11.74
22.4	10.07
17.08	9.98
47.5	16.35
45.18	11.9
89.91	24.5
26.9	11.24
18.96	8.71
10.19	6.96
19.11	13.5
10.27	6.66
25.33	11.55
23.38	12.27
11.61	8.75
16.63	14.54
34.99	19.78
20.23	10.72
21.73	11.07
11.39	5.11
22.63	12.15
55.45	19.17
26.52	12.82
14.99	9.94
5.99	5.63
21.06	18.33
17.08	13.1
4.72	8.11
5.32	6.13
5.92	10.19
13.79	6.97
9.59	7.71
40.31	22
11.84	10.94
3.45	5.65
10.56	13.95
16.93	18.03
1.95	11.77
75.38	15.1
20.83	8.06
14.01	7.85
18.36	9.18
18.43	8.15
18.73	9.24
10.49	7.44
8.77	6.46
17.46	8.56
47.43	18.26
9.14	5.88
26	10.6
8.09	6.1
32.22	17.04
21.35	10.8
13.94	8.74
8.69	5.29
10.94	5.64
14.39	5.3
9.97	5.29
16.63	5.47
50.58	18.96
32.22	17.87
11.69	8.81
9.89	5.86
10.34	5.84
10.79	5.34
10.49	4.98
8.32	5.97
11.69	6.54
9.59	5.04
12.14	6.56
66.54	22.09
63.76	22.95
9.89	6.1
11.39	5.91
64.29	16.06
11.24	5.49
16.86	8.62
59.79	19.68
11.84	5.96
16.71	6.08
17.91	5.48
39.86	24.01
21.88	11.66
21.8	6.15
9.59	9.13
22.4	13.76
37.16	11.56
9.52	14.4
36.27	20.69
11.91	6.94
13.19	8.99
21.58	12.15
38.51	10.46
181.55	20.73
15.14	9.81
17.31	6.75
43.01	16.93
77.48	18.33
20.76	6.39
17.83	7.53
53.72	15.04
19.56	5.96
11.31	6.85
19.63	14.54
51.18	15.07
48.63	17.13
71.26	17.82
18.06	6.63
12.59	9.29
10.49	5.56
14.69	6.96
22.25	11.64
17.53	13.84
16.56	5.97
11.69	5.54
44.06	11.98
30.5	11.41
9.89	5.53
43.08	13.31
10.94	5.7
31.32	14.99
16.48	9.75
10.12	5.81
10.79	5.2
5.69	6.14
22.7	10.4
27.35	5.13
15.14	5.8
10.27	5.2
33.79	8.23
22.55	11.53
11.16	7.37
10.34	6.57
34.99	13.12
10.04	5.59
33.72	5.38
14.16	6.35
13.94	5.59
44.43	16.97
12.44	5.82
67.06	17.18
25.18	4.65
18.21	6
13.79	5.64
17.61	6.63
17.68	5.33
21.28	6.07
22.78	15.24
42.48	14.8
21.28	6.05
11.54	9.76
9.44	5.94
21.5	7.54
10.71	13.43
0	0
20.61	8.86
29.52	9.68
42.11	9.94
48.7	10.07
30.95	10.38
23.23	10.04
20.01	8.59
27.27	10.36
20.68	9.63
41.36	10.95
13.79	7.04
21.58	9.84
23.98	9.35
24.95	9.17
10.49	8.52
10.19	7.17
13.04	6.54
29.45	9.74
19.86	9.21
35.22	9.32
12.21	6.82
6.82	6.71
12.59	6.82
8.17	5.52
14.99	6.34
13.34	5.38
22.33	4.37
20.38	4.94
14.09	6.56
11.16	4.57
22.4	5.9
14.54	7.11
24.5	6.14
9.44	6.67
19.41	9.85
13.34	5.8
22.93	4.67
13.49	4.89
8.84	6.32
10.04	4.42
16.18	8.33
7.87	4.92
9.89	4.51
17.68	4.75
36.57	9.63
10.04	4.54
10.56	5.3
18.13	8.34
13.94	5.24
18.58	4.53
12.29	4.85
17.23	4.73
12.96	5.84
8.77	7.21
7.79	5.38
17.23	4.77
8.39	6.05
10.49	5.11
16.56	4.74
13.71	4.31
12.89	4.95
17.46	5.52
11.84	5.23
9.22	5.85
9.14	5.23
7.94	5.43
22.18	5.2
9.74	7.32
11.09	5.36
9.74	5.7
14.46	7.88
11.76	8.05
9.44	5
16.18	5.54
15.88	5.43
17.83	4.96
16.78	4.73
8.54	4.27
16.56	4.71
10.79	4.92
9.74	5.31
11.39	5.32
13.11	5.59
13.34	5.35
13.19	6.03
9.14	6.53
15.74	4.66
16.41	6.05
14.39	4.83
21.58	4.54
8.39	5.94
17.01	4.58
16.26	5.13
8.77	5.92
13.19	7.53
8.09	5.67
10.49	4.74
15.21	6.06
8.32	5.34
8.77	3.98
15.21	5.91
22.25	4.15
11.99	6.61
17.16	5.17
15.81	6.14
8.39	5.54
13.64	5.4
14.09	5.44
23.3	5.35
53.5	8.77
13.49	5.89
17.38	5.11
9.29	5.87
11.01	5.44
22.55	14.82
17.53	4.59
11.24	5.42
8.69	6.03
15.88	5.42
15.14	6.91
7.57	5.6
14.16	5.28
11.91	5.19
14.24	4.23
11.24	4.2
16.78	5.36
9.59	4.84
17.61	9.47
16.78	5.65
27.65	10.92
10.86	6.41
9.37	5.36
11.76	6.8
14.54	6.18
15.44	5.33
11.61	7.54
15.59	5.29
18.21	21.13
41.89	25.21
58.22	29.56
7.94	13.09
42.86	33.99
47.73	23.68
10.71	9.56
8.92	8.23
14.69	10.69
9.14	5.78
10.56	17.42
40.39	33.94
62.49	34.5
10.19	5.73
13.86	7.09
11.61	4.86
45.03	40.51
24.58	16.8
14.01	7.39
12.74	5.81
11.16	5.85
18.73	6.6
8.39	6.19
65.56	27.48
10.79	6.88
39.19	24.16
43.76	31.24
50.05	34.6
48.33	29.61
10.49	9.81
9.59	5.84
15.66	5.63
7.94	5.75
9.07	6.59
11.91	5.84
15.59	6.04
50.43	31.06
11.91	11.55
9.29	5.79
21.88	6.02
24.73	5.3
12.51	5.6
38.96	30.83
64.59	31.35
15.66	6.64
9.22	5.99
14.24	5.89
38.81	31.39
11.39	6.35
48.18	29.11
11.24	5.52
22.63	5.46
15.44	16.27
14.24	11.27
18.06	5.15
8.99	6.05
11.76	5.76
10.19	6.3
37.99	34.56
9.89	6.79
16.41	4.82
21.13	10.33
8.84	6.03
10.94	5.1
27.57	12.47
10.04	5.92
36.04	35.6
49.08	20.69
19.48	6.01
18.96	7.03
14.01	6.98
24.95	4.77
11.54	6.49
21.43	5.78
30.72	14.82
17.53	5.01
10.94	4.73
14.84	5.19
25.4	4.93
10.04	5.46
39.79	23.53
33.49	21.56
39.71	20.28
15.74	4.44
18.81	5.08
16.33	5.34
9.29	4.77
13.56	5.06
18.88	4.75
17.83	5.24
16.93	5.18
22.48	4.64
28.17	5.46
15.29	5.45
20.76	4.89
20.53	5.74
13.86	5.16
25.93	4.58
22.85	4.64
5.77	15.52
23.53	5.11
15.14	5.02
21.88	5.29
19.33	4.98
11.54	5.88
14.46	4.68
13.49	6.14
10.64	5.27
8.54	4.19
11.24	4.91
9.37	4.7
16.71	5.44
12.06	5.15
12.81	4.69
16.18	5.18
14.54	5.42
8.54	8.16
30.65	5.28
12.44	5.58
14.39	5.25
24.35	5.87
20.61	4.94
12.59	6.38
7.94	14.64
10.94	5.29
15.74	6.08
18.58	5.02
12.74	5.85
19.48	5.26
13.49	4.82
16.11	5.88
10.04	7.78
12.51	5.84
25.18	5.34
20.83	5.41
17.83	11.87
17.83	6.18
11.54	6.85
16.78	4.23
11.39	5.16
14.39	5.46
10.64	6.11
14.24	7.92
14.09	5.44
17.23	5.49
9.89	5.3
18.58	6.06
22.03	5.18
7.94	5.37
15.51	5.69
20.68	5.86
11.99	7.71
16.11	9.13
14.09	6.78
12.74	4.58
11.84	8.76
16.33	5.61
10.04	4.98
14.09	6.26
16.11	9.47
15.74	5.9
20.08	5.04
19.11	4.82
15.29	4.93
13.79	5.45
15.51	4.84
15.81	4.73
9.67	7.02
22.48	8.63
15.14	6
15.06	4.69
13.79	6.21
16.26	5.06
17.83	5.29
17.31	7.43
8.02	6
9.44	4.1
18.06	4.78
10.49	6.43
25.63	7.06
9.59	10.44
15.06	4.85
18.28	5.3
11.16	8.07
13.34	5.85
11.61	4.58
12.29	5.53
15.44	4.79
13.94	5.62
15.88	5.15
11.31	5.02
13.19	4.73
16.33	4.78
9.14	10.02
13.34	9.14
16.78	6.24
17.91	4.7
8.99	6.67
17.68	5.38
9.07	4.5
16.71	5.41
11.24	5.2
11.69	7.78
12.89	6.31
14.01	4.98
16.78	9.6
14.76	6.9
16.11	4.58
15.44	5.92
23.68	6.06
14.24	4.47
10.56	5.78
11.24	5.17
7.42	7.03
8.32	6.97
12.29	5.48
18.06	5.95
16.78	4.81
16.48	4.86
15.81	13.32
7.72	7.31
16.03	5.14
25.25	5.42
9.67	6.4
11.24	6.86
14.46	5.22
12.66	5.75
10.19	13.6
16.03	5.21
8.02	5.08
15.51	4.29
11.31	5.11
14.84	7.68
16.48	5.18
9.14	4.52
17.68	7.01
16.93	19.86
9.89	5.39
15.29	10.06
17.91	4.85
17.23	5.38
11.39	4.62
28.1	13.97
16.56	6.26
11.99	7.48
14.39	4.53
26.82	5.05
19.71	4.44
18.13	9.52
13.04	6.81
11.39	7.54
36.27	6.67
12.06	6.57
19.03	19.24
15.29	5
16.93	5.02
20.08	4.79
12.59	4.73
11.99	4.85
16.41	4.99
14.99	4.93
7.49	7.95
17.53	6.78
23.9	5.04
17.83	4.73
7.94	5.22
17.01	7.51
12.59	5.95
7.72	5.17
12.74	10.26
16.56	6.56
10.04	5.57
14.09	6.14
9.07	7.48
17.91	5.54
10.94	8.12
10.49	6.35
11.24	5.31
12.81	8.65
12.44	9.73
16.26	9.01
16.78	4.78
9.89	5.18
14.69	5.96
7.94	4.2
12.44	6.19
9.97	8.93
13.94	8.72
11.76	8.37
13.64	7.02
8.09	4.93
6.97	5.8
14.69	10.49
9.59	8.99
10.79	6.55
9.14	4.62
15.88	4.67
10.79	5.13
17.01	6.3
9.29	8.2
13.34	5.2
10.71	4.55
16.18	8.3
12.51	7.04
13.04	5.95
18.43	4.32
13.41	8.79
18.36	5.85
19.86	10.58
18.06	6.2
17.16	5.75
6.97	15.91
11.54	4.73
14.84	4.69
13.64	5.62
9.97	6.5
18.58	4.55
9.59	5.26
22.33	6.29
15.14	6.69
8.77	5.38
11.09	7.39
10.86	6.3
16.93	7.66
12.29	6.18
7.87	5.49
11.76	6.82
12.29	5.41
5.54	4.65
13.49	4.88
8.09	6.84
11.99	5.99
20.61	6.8
6.44	5.1
5.92	7.84
12.89	5.12
17.98	4.75
21.28	8.16
8.54	4.4
10.79	5.19
12.21	5.23
13.56	7.23
14.69	7.23
10.64	8.36
14.54	5.22
8.92	7.5
18.43	5.01
9.74	13.32
17.38	5.72
10.56	8.21
9.59	8.48
8.02	5.62
15.29	6.47
11.84	7.26
12.29	5.02
12.14	5.51
11.09	5.02
67.14	7.42
11.69	5.38
8.09	11.27
9.59	6.49
11.39	6.16
11.54	4.55
18.28	5.09
11.99	6.91
10.19	4.9
12.89	6.13
17.98	5.79
10.04	3.99
15.06	6.77
11.54	7.08
9.59	8.49
14.61	6.09
9.22	5.28
12.29	5.95
10.19	6.85
9.59	4.4
9.89	5.15
21.58	15.1
9.14	6
16.63	6.42
10.71	4.61
12.74	9.37
16.56	7.49
10.79	6.87
15.59	6.44
13.94	5.31
11.09	7.46
9.67	11.3
13.11	5.07
12.29	6.54
14.99	5.96
15.51	4.81
20.53	5.59
14.84	7.8
13.26	12.54
10.86	8.19
17.38	5.09
13.64	7.65
11.84	5.69
7.94	5.86
11.76	6.77
13.19	5.31
12.36	9.76
10.94	14.54
13.34	18.87
8.02	6.42
14.84	7.45
7.64	4.07
10.19	4.24
16.18	8.08
8.24	5.22
16.41	6.26
9.44	5.11
17.08	5.78
11.61	5.68
12.06	8.63
10.34	5.64
17.61	6.61
19.18	5.84
11.09	5.44
16.78	5.22
10.04	6.54
9.37	6.07
11.31	7.3
9.44	7.27
21.5	4.63
10.71	6.38
25.4	7.42
16.78	5.62
9.29	5.5
11.69	5.21
25.63	6.49
14.39	5.27
14.09	5.96
13.04	5.61
8.99	5.87
9.14	8.1
22.4	6.4
12.89	7.7
14.99	6.06
13.56	6.38
8.54	5.68
11.24	5.01
8.92	5.45
14.69	4.95
14.24	4.97
16.18	6.27
20.16	6.32
13.19	4.98
12.51	5.66
10.79	5.43
11.54	5.45
13.49	8.01
6.59	5.19
16.71	6.76
10.12	5.75
18.96	5.37
14.46	5.46
36.94	6.41
10.64	4.93
12.44	4.61
15.51	6.62
13.19	7.18
13.04	7.27
12.14	6.03
10.94	5.9
14.24	7.66
14.99	5.25
13.41	7.81
8.47	4.07
17.91	5.4
9.29	5.95
20.76	7.17
9.22	6.17
11.69	6.79
10.34	5.92
11.16	9.83
11.69	4.93
10.04	4.74
14.99	5.09
9.14	6.3
8.09	6.02
11.01	6.01
13.19	5.41
12.89	6.28
19.03	5.41
11.99	6.98
10.86	7.83
12.06	5.26
12.06	5.21
5.17	5.04
10.86	6.92
14.01	5.93
12.06	5.26
10.49	5.89
12.06	5.71
15.88	6.57
13.49	6.14
10.12	5.59
9.14	6.78
18.06	6.15
11.24	4.41
10.19	4.89
11.84	6.06
18.88	4.99
9.37	5.92
14.16	6.12
10.34	4.52
10.34	6.98
13.86	5.64
20.83	7.76
14.99	6.37
10.49	5.02
19.86	4.77
9.59	5.61
16.26	6.22
12.44	5.99
11.24	5.29
10.94	4.76
11.46	6.15
11.01	5.31
14.24	7.34
13.04	6.15
28.02	5.37
10.19	5.21
11.84	5.41
11.84	8.67
15.29	5.06
12.89	5.38
10.64	4.59
11.54	4.5
18.43	4.79
18.13	5.54
10.04	5.4
9.59	5.55
11.09	5.92
13.94	4.81
8.39	6.21
12.66	10.69
13.56	7.48
15.88	4.79
15.44	4.76
13.26	6.76
11.24	7.01
11.91	4.84
8.32	5.12
15.06	6.51
9.74	5.49
13.64	5.12
15.81	5.17
13.34	12.13
24.35	7.07
12.21	6.89
14.54	6.01
9.22	7.16
13.19	5.38
25.63	6.03
10.34	5.39
14.24	5.91
11.31	4.36
13.26	5.07
13.64	7.3
23.9	7.76
8.69	9.2
7.79	7.55
15.21	9.56
11.99	6.85
11.84	5.15
11.99	4.97
17.08	5.33
8.24	8.44
11.69	6.39
9.52	8.27
8.84	10
9.74	7.45
16.48	5.38
15.36	5.97
30.87	6.54
15.74	4.9
21.2	11.92
22.93	7.38
11.39	6.24
11.46	4.95
36.42	10.98
11.84	4.63
11.46	7.6
5.77	8.22
12.74	4.82
9.14	5.93
12.74	5.68
12.74	4.39
17.83	5.05
13.49	5.38
27.35	5.47
15.36	4.8
9.74	9.45
13.34	6.04
12.29	9.15
18.73	11.56
14.61	4.36
10.86	4.21
23.45	3.88
11.16	5.11
11.76	5.94
12.74	5.45
8.99	4.29
12.51	7.21
8.77	5.78
13.19	11.39
16.48	7.49
14.76	6.46
8.24	5.07
11.84	4.38
14.31	5.03
14.09	4.82
6.97	5.41
10.19	5.41
12.89	5.23
18.88	7.24
12.74	5.15
15.21	5.25
14.54	6.4
27.12	4.9
12.74	6.19
15.44	5.2
15.81	4.66
5.39	5.71
5.84	4.62
18.58	5.28
9.67	5.95
13.04	4.64
13.04	4.42
15.59	6.11
15.59	6.41
14.01	4.32
11.16	6.97
13.94	6.76
11.01	5.51
9.97	5.96
19.11	4.78
9.22	5.39
16.33	4.86
8.24	5.48
13.56	4.65
15.44	6.24
12.44	4.92
14.09	4.91
12.21	5.6
13.04	5.25
10.04	6.27
7.94	4.64
15.51	4.45
9.07	5.88
12.36	5.75
11.39	6.07
14.84	4.59
13.34	5.05
18.21	5.87
7.79	4.41
12.81	4.73
18.13	4.86
12.74	4.91
11.24	5.09
8.24	5.87
15.06	5.46
12.74	4.25
6.29	6.45
16.33	5.33
11.69	6.02
12.89	4.61
8.99	5.23
10.49	4.89
11.39	4.91
17.01	4.33
10.12	4.83
14.24	6.46
10.64	6.09
26.97	6.86
10.34	6.12
18.43	6.05
9.82	6.14
14.84	4.99
8.54	6.7
13.64	4.98
24.95	6.1
18.43	4.95
14.69	4.12
10.71	5.64
15.06	4.84
13.64	4.45
15.81	4.8
10.64	5.37
16.11	5.3
14.61	6.31
14.39	4.84
20.38	6.2
8.77	4.72
14.24	4.67
15.74	4.43
10.71	3.58
14.24	4.83
12.29	4.54
13.04	4.29
16.11	8.13
14.31	8.15
12.96	5.21
14.76	5.64
21.35	5.14
47.06	5.71
8.84	6.1
10.71	6.13
16.56	5.71
9.67	3.44
22.78	5.03
26.52	6.02
9.52	5.17
8.32	4.76
12.74	5.34
12.74	6.21
17.68	5.33
13.94	5.58
8.99	5.89
14.69	6.1
20.38	5.39
12.29	5.51
7.04	5.99
10.71	4.96
11.69	3.97
12.44	5.5
9.37	5.46
9.07	6.38
15.14	5.33
22.25	11.68
17.61	7.6
18.73	5.01
13.04	4.87
12.59	4.88
17.53	5.1
14.01	5.71
9.97	4.87
20.31	5.56
14.31	5.57
17.53	5.79
17.83	5.37
15.36	4.97
9.74	7.12
6.52	6.36
9.59	4.84
10.27	6.05
16.26	6.53
14.84	5.85
25.78	5.39
12.14	5.53
14.54	5.45
17.38	6.02
10.86	4.7
12.96	6.77
13.19	4.95
14.01	5.03
15.74	3.79
9.74	4.32
11.09	5.56
18.73	5.23
8.24	5.35
9.22	5.46
9.07	5.44
13.11	4.58
18.96	5.17
16.93	5.89
19.63	4.65
10.34	4.2
8.24	4.83
8.54	4.18
11.31	4.7
10.34	4.46
14.76	6.11
13.56	5.86
11.01	4.99
12.74	4.45
10.19	6.13
5.39	6.22
22.7	6.6
18.58	4.92
12.06	3.71
9.29	5.74
9.44	4.4
5.84	5.76
27.65	5.76
9.44	6.28
8.02	6.21
7.49	5.51
14.46	5.7
17.53	4.86
14.09	5.68
16.63	6.64
9.14	5.05
12.74	7.86
7.42	4.48
10.71	4.45
10.64	4.31
27.12	5.24
7.64	6.52
13.64	5.04
15.36	5.91
13.79	6.26
12.66	5.06
13.19	5.56
9.74	6.51
10.79	5.19
15.29	4.94
22.1	5.91
7.12	5.64
17.98	5.34
11.61	5.08
20.01	4.96
11.24	5.91
13.34	5.83
10.86	6.25
7.57	5.14
8.69	5.5
11.39	5.2
9.07	4.86
13.11	4.35
10.04	5.81
19.56	5.11
12.81	5.43
16.03	6.12
11.91	5.99
15.88	6.49
17.61	6.12
17.08	4.89
19.18	4.92
13.49	4.83
22.25	5.48
14.99	6.43
20.83	5.51
14.31	5.37
19.18	5.68
14.01	5.75
15.66	5.7
8.84	4.64
9.52	4.81
25.4	6
14.69	4.71
20.31	5.43
13.04	6.06
17.83	4.74
14.54	5.49
7.64	5.9
13.26	5.02
14.91	5.78
16.56	6.71
10.19	4.99
13.41	5.56
14.39	6.4
7.49	5.49
11.54	4.61
15.88	5.02
12.59	5.51
32.89	4.49
10.49	4.14
15.29	5.87
15.36	4.75
25.1	6.01
14.46	5.22
11.84	5.37
24.58	6.66
8.09	4.82
10.42	3.98
25.18	5.81
14.54	5.58
20.68	5.86
9.14	6.25
10.64	4.93
16.86	4.87
10.49	5.86
8.24	7.9
11.99	5.29
9.07	6.75
12.44	5.58
10.04	5.93
9.74	5.62
11.46	5.6
17.76	5.16
12.21	4.88
19.03	4.5
18.43	5.64
15.74	7.42
11.16	4.68
12.44	5.51
20.53	5.34
20.38	6.69
19.41	5.51
14.69	7.27
7.72	9.09
15.36	6.8
17.08	5.51
13.34	4.15
13.34	5.73
13.41	5.16
19.93	5.88
15.06	5.88
11.09	5.6
14.69	5.44
8.17	6.03
13.86	5.27
16.56	5.37
18.06	5.02
18.58	5.81
13.04	5.72
8.77	7.09
18.88	5.23
13.04	6.66
10.19	5.14
9.44	5.88
6.29	5.75
23.08	16.4
15.59	4.49
11.39	6.78
7.34	4.37
12.36	4.66
16.63	6.35
11.01	4.97
14.61	5.48
21.5	5.96
15.88	6.12
11.31	5.16
11.84	5.88
19.33	4.61
12.96	5.32
15.74	5.87
12.51	6.47
10.86	9
6.14	4.74
10.79	5.81
18.06	6.73
4.87	6.17
15.36	6.2
12.21	4.6
8.24	5.2
13.94	6.05
8.62	6.85
19.93	5.7
8.84	5.95
8.24	8.25
12.96	5.01
18.28	5.91
13.04	5.96
12.29	8.18
8.62	7.99
13.19	4.48
15.81	6.44
31.69	6.55
18.73	7.42
22.18	25.24
12.06	5.85
25.55	7.39
7.72	6.94
12.36	6.31
39.86	6.44
11.61	8.21
21.28	5.58
9.74	7.39
10.79	4.8
14.39	5.25
16.78	6.34
7.79	9.09
16.93	5.54
10.71	5.74
18.21	6.78
7.42	5.64
22.93	7.96
14.39	10.5
17.68	6.21
40.31	5.64
11.39	8.31
11.31	6.85
0	0
14.54	7.6
2.25	6.17
12.36	7.32
11.91	7.37
9.59	6.67
8.47	7.9
10.86	7.08
0.3	4.75
1.12	7.53
0	0
0	0
39.34	20.51
20.91	15.96
8.54	9.25
43.46	20.52
52.23	23.9
8.69	7.19
8.84	5.47
9.44	5.6
39.26	25.16
19.93	18.92
8.99	5.46
44.66	20.79
9.89	5.59
14.84	6.02
17.68	19.05
23	16.69
8.24	6.83
13.79	10.29
11.69	15.53
32.22	23.92
10.19	5.33
10.04	6.89
9.14	5.8
8.92	6
33.79	29.31
26.6	6.94
9.22	6.36
8.39	5.49
17.76	11.64
16.18	15.74
10.56	7.78
23	18.56
25.85	16.57
14.01	5.36
16.33	12.14
8.17	4.61
7.64	4.85
10.04	5.31
39.26	26.23
11.84	5.54
16.03	23.47
100.03	22.17
17.68	12.46
19.18	6.7
8.84	9.2
8.09	5.93
7.94	6.72
7.12	8.19
25.18	6.52
11.39	6.28
11.84	5.89
17.76	17.8
25.55	13
81.52	24.22
13.94	6.25
9.82	11.8
26.6	5.35
14.31	4.92
33.27	12.01
18.81	5.54
27.35	5.87
14.46	7.42
14.99	13.91
23.45	5.66
8.62	5.54
13.79	5.61
9.37	5.92
26.08	6.28
11.09	5.51
14.69	5.25
12.74	6.79
16.93	5.55
20.46	5.21
9.74	6.6
11.61	6.54
10.79	5.06
15.29	6.14
14.76	6.5
16.18	5.66
9.89	5.37
45.86	14.72
14.46	7.04
27.05	4.89
11.61	5.13
20.53	6.58
20.83	5.69
20.23	11.76
25.03	5.09
18.13	5.29
16.63	5.96
28.85	15.09
26	5.41
14.31	8.12
25.63	5.36
25.78	5.49
32.22	11.83
36.34	16.66
17.68	5.44
8.99	5.69
19.11	5.02
16.78	5.96
15.81	4.59
5.62	5.92
34.92	5.13
14.31	6.35
17.23	6.7
25.03	5.45
14.46	5.53
19.71	5.81
22.1	4.86
9.89	9.79
18.58	8.47
10.27	5.66
12.29	4.95
20.91	5.19
14.01	4.94
10.71	5.69
26.37	5.48
20.08	5.49
25.55	5.23
13.64	5.86
9.29	6.06
20.76	5.04
15.36	9.61
9.59	7.37
10.49	6.73
29.37	5.06
24.8	12.53
22.7	5.67
16.18	5.09
38.21	17.23
15.96	8.18
14.39	4.92
76.35	30.43
20.53	5.06
9.59	6.13
17.08	6.37
18.88	6
14.01	11.67
26.08	4.75
13.94	5.94
11.69	8.1
17.68	5.52
12.59	7.04
10.04	8.43
14.76	7.75
14.09	7.76
10.42	6.73
14.39	5.39
21.58	6.43
29.9	5.93
16.71	6.07
15.88	5.85
12.06	6.01
8.54	11.67
15.44	5.46
24.73	5.39
25.7	6.03
12.81	7.36
10.04	7.28
29.15	10.42
21.73	6.13
29.75	5.56
23.53	5.82
25.4	5.22
16.56	5.76
24.43	5.63
21.88	5.02
18.58	5.92
12.14	7.28
24.5	5.2
13.19	7.67
15.44	7.35
13.79	7.58
24.88	5.41
25.7	5.35
23	5.32
19.33	7.45
13.64	6.16
18.43	13.87
10.34	5.8
18.66	6.41
42.48	30.39
15.88	5.8
15.88	4.72
22.48	4.76
10.42	4.73
13.71	6.67
11.54	6.71
17.23	6.62
15.66	6.06
12.29	5
16.41	5.26
13.71	5.68
13.49	13.14
25.4	5.42
28.17	4.96
13.41	4.79
14.09	7.13
11.09	7.43
12.89	7.15
16.03	7.5
9.14	4.98
8.32	5.54
20.68	5.2
15.44	7.67
12.74	7.57
21.43	8.87
8.99	5.03
8.99	5.09
22.7	5.17
8.54	4.93
10.19	5.19
11.31	6.72
17.01	11.01
8.99	4.76
9.67	5.21
10.19	9.46
8.69	4.47
12.06	5.25
16.63	5.7
14.16	4.39
11.91	4.25
11.84	4.44
17.08	4.95
17.53	5.2
16.86	5.72
9.59	4.53
29	5.18
18.13	4.73
8.92	4.54
17.91	5.27
15.06	15.85
11.54	5.49
15.88	8.93
15.74	10.34
8.17	6.96
15.59	5.6
17.76	4.08
13.64	6.04
8.24	6.35
19.48	4.55
14.46	5.59
17.61	7.09
14.84	6.04
9.74	6.38
12.89	7.16
13.26	6.12
8.39	6.04
14.76	5.67
9.44	7.07
12.89	3.71
17.68	6.26
14.69	5.72
8.99	4.37
17.38	7.49
15.14	5.96
10.04	6.31
9.44	6.29
17.01	5.92
12.74	6.74
14.16	5.26
7.57	6.35
13.19	5.68
19.33	10.48
7.42	5.77
26.67	6.07
14.99	5.77
11.39	5.07
12.29	6.98
9.37	5.3
6.07	6.99
16.03	5.3
19.33	5.48
18.96	7.28
15.44	6.35
11.39	5.01
13.34	11.94
8.17	6.7
9.52	6.19
16.71	15.17
8.32	7.86
13.04	5.84
16.18	6.21
9.29	6.79
9.67	9.91
29.15	6.45
15.88	24.5
21.06	31.71
17.53	5.46
11.76	4.52
9.52	14.74
12.06	6.02
11.09	5.04
15.14	6.3
14.01	4.83
14.61	5.1
10.79	7.02
8.32	8.27
8.02	5
16.03	8.47
14.16	7.85
15.36	6.59
11.24	15.49
9.59	6.77
13.19	6.52
4.95	5.33
11.69	8.31
17.83	6.7
33.94	18.04
13.86	4.77
29.45	9.02
15.96	6.5
13.64	5.96
13.34	4.43
10.19	6.14
29	4.98
17.76	6.73
11.54	6.26
7.94	6.03
12.59	4.92
14.91	7.7
12.96	6.03
11.99	4.68
17.98	6.15
9.29	7.22
12.44	5.42
13.71	7.51
21.88	6.85
11.24	12.47
11.61	5.75
18.58	5.65
13.11	5.12
24.05	5.92
12.21	5.7
15.36	5.32
9.37	5.31
15.36	6.26
12.66	5.46
16.56	5.33
11.99	5.92
12.59	7.1
14.24	6.35
18.81	6.29
9.82	5.75
19.93	4.74
16.48	6.9
13.11	6.41
12.74	6.11
16.18	5.12
13.34	5.71
12.74	5.09
27.5	5.84
9.37	6.45
14.54	4.63
8.92	4.99
12.96	5.9
12.59	9.7
9.44	6.91
28.1	6.75
15.21	6.17
9.14	5.58
21.95	4.81
15.51	6.04
11.61	6.48
8.39	5.1
15.06	5.73
18.66	6.59
15.66	5.27
16.78	5.53
14.91	5.67
8.32	5.37
13.86	4.92
8.99	5.07
11.46	5.62
18.06	8.08
12.21	6.23
10.19	5.51
22.25	9.31
17.23	5.96
10.79	6.26
23.45	6.38
18.51	6.22
8.24	5.62
9.74	6.02
12.96	6.97
9.14	6.5
10.19	4.54
9.44	4.66
11.24	5.63
10.12	6.13
21.35	5.86
14.84	6.83
16.48	6.35
13.49	6.32
14.16	4.68
17.16	5.56
17.98	5.41
12.14	6
11.61	5.84
11.69	3.81
19.71	6.36
12.21	8.8
25.1	7.25
10.86	5.81
19.56	6.33
6.97	5.44
9.37	4.18
11.24	6
15.44	4.89
11.99	5.45
25.33	6.24
28.25	7.5
17.98	5.38
19.26	5.88
23.98	6.43
9.22	5.07
15.51	6.67
17.16	6.47
11.91	6.5
11.61	6.13
10.04	4.59
13.41	9.32
22.93	6.51
12.89	6.2
19.03	8.03
18.58	6.56
19.18	6.41
13.49	5.5
13.19	5.16
11.24	6.69
9.67	7.84
12.81	5.85
14.61	4.77
17.98	6.12
16.93	6.38
6.52	7.25
14.54	4.48
8.99	8.25
14.24	4.92
23.68	6.23
10.12	3.07
11.24	5.19
14.31	6.38
14.69	9.74
10.56	7.01
16.41	4.58
10.79	5.43
11.61	6.13
13.86	6.08
13.26	5.35
15.51	6.5
9.29	4.65
12.14	4.96
20.68	6.7
13.56	6.85
14.91	5.1
27.57	5.28
22.63	6.51
18.66	4.84
11.24	7.64
12.21	6.88
19.71	5.42
16.56	7.09
11.39	5.6
12.96	7.6
10.56	5.37
17.31	5.8
12.29	6.1
16.56	5.16
8.99	5.17
20.98	4.85
15.21	5.4
10.19	5.29
17.76	6.36
16.48	5.92
21.13	7.22
10.04	6.81
17.23	5.44
14.01	10.38
19.63	5.62
19.56	5
8.32	5.85
14.24	5.43
8.54	6.59
16.03	5.14
10.64	7.59
13.19	6.07
11.69	5.85
13.86	11.19
14.31	6.25
23.45	5.35
18.51	6.85
22.25	5.46
9.44	5.74
3.07	5.24
9.29	3.79
12.81	5.51
14.76	4.34
8.77	7.39
11.84	6.97
7.42	4.51
22.63	7.81
21.43	5.07
12.51	11.28
13.04	5.03
21.65	5.76
17.98	5.8
17.08	8.07
27.57	9.14
17.16	7.9
24.05	4.87
10.04	5.74
19.11	5.03
13.86	14.17
14.01	4.87
7.34	4.47
13.79	6.04
10.49	5.01
11.69	9.08
15.96	4.31
10.42	6.07
14.01	4.98
10.34	4.41
10.94	7.43
15.21	7.99
24.8	4.82
18.88	5.13
21.65	9.8
16.41	7.14
17.83	7.84
17.76	6.08
12.14	4.02
3.3	4.61
23.68	17.37
23	4.62
9.14	5.21
10.27	4.91
8.54	6.49
20.98	6.64
11.39	5.57
15.74	4.45
16.56	5.65
6.59	5.3
15.14	5.64
20.53	5.86
15.06	4.6
16.48	7.15
42.93	5.93
27.42	10.46
10.56	4.65
14.24	7.02
6.59	6.51
9.67	5.22
15.44	4.51
13.34	5.72
8.54	7.89
9.97	4.56
17.31	5.62
12.44	6.85
9.14	6.11
8.24	10.92
10.19	4.48
23	6.37
8.92	5.72
12.36	5.86
24.58	6.06
4.5	5.15
11.31	6.35
14.39	4.72
8.77	5.27
13.94	5.92
17.61	6.81
11.76	5.41
18.21	6.22
16.71	5
15.88	5.68
11.54	6.81
10.42	5.88
5.99	4.85
14.31	5.88
9.29	5.39
13.49	4.28
8.24	4.82
22.1	8.51
16.63	4.12
14.46	6
16.93	6.28
15.74	5.48
13.11	5.87
19.93	7.36
10.49	4.54
12.51	9.34
14.01	5.01
20.76	5.45
20.53	5.2
12.29	5.51
9.97	6.47
9.07	6.5
11.99	6.78
13.79	6.61
16.03	5.34
11.39	4.36
22.63	7.36
11.39	5.03
13.86	6.39
6.44	5.85
17.53	5.06
15.06	7.74
13.71	5.06
14.09	5.05
13.04	5.78
7.34	6.56
10.34	4.15
19.48	9.08
11.16	5.79
17.23	7.37
7.49	6.57
6.44	6.71
20.31	5.82
9.59	4.66
15.59	5.82
17.38	6.82
9.07	5.34
18.06	7.96
12.29	5.99
16.03	5.51
7.94	4.5
12.14	4.85
13.71	4.54
16.63	5.23
14.16	6.99
11.39	4.98
9.82	4.53
9.74	5.01
11.69	5.01
14.84	6.38
14.24	7.65
15.66	5.03
12.74	5.35
39.11	15.47
7.27	6.48
8.62	6.35
14.61	5.65
9.97	4.74
8.24	4.18
15.66	8.1
14.09	5.78
13.26	11.19
13.86	5.38
12.96	5.38
7.87	4.6
9.14	6.39
13.79	6.49
12.36	3.62
15.36	5
19.41	5.57
12.66	5.8
13.79	5.66
20.91	6.79
19.03	4.93
17.61	7.67
11.61	9.57
12.44	5.68
26.37	15.08
14.09	6.91
20.83	5.79
16.56	6.59
16.78	5.17
15.51	4.98
11.99	5.51
12.66	6.38
26.3	4.86
7.79	4.91
9.82	5.46
29.45	5.48
27.72	6.77
15.74	5.98
11.76	5.61
15.88	9.96
8.32	4.13
16.56	22.24
12.29	7.56
20.16	17.43
18.21	7.67
15.81	5.42
14.01	5.39
8.69	4.54
17.91	9.6
9.44	6.22
23.98	5.75
12.89	5.67
14.61	6.54
14.76	7.76
12.44	8.72
11.99	4.66
8.77	5.74
22.33	5.61
9.37	5.54
20.68	8.66
7.04	6.45
11.46	5.83
8.77	6.48
13.41	6.17
20.38	5.5
5.69	5.68
22.18	7.24
29.22	25.05
[truncated: 31,875 more rows]

## Sheet: 9g-gate1
Nuclei Area (μm²)	Nuclei Mean Intensity
6.44	12.16
11.69	18.96
5.39	16.1
5.1	16.44
5.02	17.78
6.29	16.94
10.49	19.63
5.62	17.51
13.34	21.44
7.19	18.81
7.94	18.77
5.17	13.67
18.21	13.24
5.92	17.94
28.55	16.86
5.77	12.49
34.99	16.07
5.25	16.27
5.1	18.78
12.59	13.78
5.69	16.38
32.59	16.41
7.49	19.42
5.02	12.09
20.23	16.76
5.02	15.31
7.87	16.15
5.32	17.31
23.75	18.05
15.96	15.89
23.08	14.6
10.04	16.54
29.9	12.61
30.65	20.24
9.07	15.75
16.93	18.52
21.88	17.72
52.68	15.1
24.88	19.1
9.14	13.43
17.31	21.42
39.26	15.95
10.27	15.46
11.46	20.18
7.87	17.42
14.16	16.22
19.78	11.97
12.96	17.54
14.61	15.38
6.59	11.07
6.14	13.3
19.18	18.24
10.56	14.03
38.44	16.31
12.06	17.42
6.14	11.77
5.99	14.68
22.78	15.36
10.64	23.12
6.07	22.88
5.47	28.75
5.17	28.22
6.14	28.54
6.44	29.65
16.93	32.22
10.79	23.35
5.84	29.06
7.72	21.36
12.36	28.25
13.79	25.01
18.73	34.14
27.35	28.45
18.28	25.66
13.86	23.34
16.86	22.89
20.01	23.76
8.69	27.86
18.58	31.35
16.11	22.54
10.49	24.83
15.44	21.91
17.98	20.54
18.81	20.18
7.49	26.87
5.17	24.74
14.61	21.85
16.41	20.68
5.92	22.46
12.06	24.7
18.58	26.37
9.67	21.47
6.74	30.72
20.91	27.81
8.02	29.41
6.67	26.78
14.46	32.38
10.34	30.94
5.92	29.71
7.27	30.54
6.14	19.45
17.38	34.75
11.76	29.18
6.74	28.08
5.17	27.12
9.59	27.6
5.62	27.71
19.26	26.37
9.97	20.59
7.42	33.89
15.14	36.26
7.57	29.82
5.32	28.73
5.92	27.15
13.64	33.07
7.64	29.09
14.84	34.44
14.24	20.88
7.34	28.4
8.47	28.12
7.27	26.27
5.77	24.58
12.51	29.31
6.67	27.79
13.56	27.48
10.27	28.42
12.74	33.96
5.32	22.68
32.89	37.03
21.65	38.43
6.74	31
18.51	28.83
18.73	31.47
14.54	30.27
28.55	39.23
32.67	30.53
26.67	30.21
21.35	27.69
21.58	27.14
7.04	31.48
5.47	27.92
14.99	23.53
9.67	29.58
11.54	32.84
6.97	27.99
14.46	28.66
7.57	26.5
21.28	26.63
14.61	23.97
15.36	27.46
62.79	40.82
10.19	24.06
12.81	21.58
18.06	36.67
17.38	31.38
19.18	32.33
5.32	24.52
6.44	27.29
14.54	28.43
22.55	36.88
8.39	31.34
17.76	29.61
13.34	27.61
15.44	38.75
14.99	30
24.05	28.59
5.54	21.23
9.97	24.71
25.25	36.22
8.39	26.9
11.91	25.84
7.87	28.47
13.19	30.89
49.3	26.7
6.07	29.86
6.52	24.61
7.94	20.97
24.5	30.29
9.52	33.42
29.97	44.48
10.86	22.95
13.34	36.49
23.23	37.99
12.14	30.73
8.24	29.81
35.59	33.49
11.16	25.41
8.92	28.01
18.51	29.86
10.56	24.19
33.79	28.14
15.51	29.03
34.02	46.58
15.88	30.94
14.31	31.63
33.49	30.69
6.59	24.35
6.37	21.11
7.57	26.87
19.86	35.97
26.82	38.76
38.06	25.2
18.36	36.56
16.56	27.3
14.01	35.37
31.69	29.04
27.27	26.93
26.9	29.77
7.04	26.59
12.36	25.17
15.59	36.77
28.02	26.98
8.92	22.29
10.27	29.55
13.94	33.95
24.5	29.06
15.21	25.7
6.44	20.56
20.23	28.69
14.69	35.23
12.96	30.69
24.35	28.6
29.3	33.62
15.59	31.22
30.05	31.69
22.18	34.99
16.93	36.65
29.75	35.08
20.91	24.99
6.37	31.84
10.34	22.93
22.93	29.2
22.25	25.76
6.07	22.42
9.22	26.99
12.74	24.55
8.47	28.83
39.19	35.37
54.92	37.94
5.54	30.01
23.98	36.8
5.54	22.19
18.66	26.54
9.07	22.66
33.27	33.25
27.95	41.43
22.85	30.28
21.95	31.28
26.97	36.44
12.36	30.19
5.25	19.94
32.74	29.97
20.46	38.06
22.1	27.82
22.25	32.32
16.71	27.71
18.13	35.82
13.41	35.44
17.01	32.99
25.1	32.63
15.14	24.32
31.92	42.93
9.14	25.89
23.98	25.93
14.09	26.6
7.12	22.89
14.31	22.79
7.34	26.62
13.86	34.28
29.9	36.5
24.35	31.74
9.67	22.27
25.4	34.78
29.6	37.1
41.21	39.82
36.19	44.33
25.33	31.84
14.99	26.71
64.44	36.86
5.99	27.16
8.92	31.04
14.01	26.73
5.17	22.28
36.64	30.38
9.74	30.08
10.04	25.89
23.98	28.18
22.03	37.35
22.18	37.53
23.3	34.79
22.4	35.11
18.81	41.64
27.57	28.44
20.53	31.9
17.01	33.27
18.13	24.62
21.73	32.68
12.74	27.54
38.14	39.51
37.69	33.83
37.39	35.19
12.74	35.79
9.22	31.63
8.24	22.44
28.7	34.37
17.53	29.68
13.79	25.83
34.84	27.76
53.35	26.43
48.18	35.08
12.96	29.82
24.73	28.85
43.61	25.52
8.77	29.38
10.64	26.65
18.66	29.02
48.25	33.1
41.66	38.85
8.32	24.7
20.61	31.64
7.87	19.6
22.33	28.09
9.97	22.58
14.16	27.26
23.45	49.89
14.09	27.91
26	52.72
36.64	32.63
19.18	35.34
14.69	27.18
39.56	36.35
7.04	24.09
20.38	44.65
46.91	26.33
22.4	26.33
17.83	26.82
10.04	23.14
14.09	27.04
6.07	21.02
17.76	28.11
13.04	36.3
72.98	37.73
6.44	27.63
11.84	37.66
15.44	35.77
10.42	23.2
172.19	39.47
7.94	26.84
16.26	37.76
29.52	35.12
7.12	22.22
26.67	31.84
21.73	33.11
28.92	40.63
18.13	25.99
32.74	32.74
26.6	31.35
7.79	27.13
5.77	22.21
12.14	30.06
13.49	25.83
42.26	29.96
18.96	29.7
15.81	38
19.56	35.32
11.61	23.29
46.01	31.42
11.76	28.32
114.79	32.67
16.26	30.15
8.69	23.22
12.89	32.3
20.31	32.97
17.16	30.42
36.79	38.28
37.31	42.71
6.97	22.92
55.37	33.5
23.68	42.75
12.21	27.5
24.73	28.35
43.53	28.17
47.95	41.59
12.74	28.54
12.66	29.05
22.4	32.47
39.19	30.31
7.94	19.37
9.52	32.28
32.52	32.27
7.94	23.63
15.44	21.47
40.84	33.53
24.58	35.01
8.99	33.16
22.7	30.44
33.04	42.24
58.82	32.8
32.22	35.21
5.77	20.6
27.05	28.57
36.57	28.89
28.1	26.1
12.14	31.49
22.78	28.63
20.46	26.55
47.95	26.94
30.8	41.58
5.69	20.79
20.01	32.56
6.67	20.56
18.96	31.77
8.92	22.75
35.52	26.01
31.25	30.16
31.4	23.81
23	29.49
71.41	44.74
5.84	27.38
37.84	53.37
28.47	31.72
17.31	32.01
8.84	20.07
9.97	28.5
15.88	22.87
13.86	27.01
5.99	22.06
5.47	21.78
20.16	38.38
5.25	24.63
109.17	36.79
6.67	20.79
22.93	33
30.12	25.12
14.16	33.43
11.31	21.44
17.46	28.72
8.17	25.92
28.1	29.34
22.48	37.63
14.46	26.61
29	41.36
13.56	25.47
8.17	22.39
12.44	22.65
12.06	28.11
29.15	31.48
25.85	33.49
25.33	22.35
13.71	31.67
22.55	30.98
42.63	34.18
43.31	44.92
84.15	35.27
5.32	20.07
5.77	25.3
15.29	36.05
9.14	22.31
38.29	30.85
17.08	30.61
8.17	31.68
24.13	21.96
64.14	30.14
14.76	34.53
15.66	23.23
15.14	26.51
23.23	37.52
5.99	27.85
15.74	25.12
5.25	25.7
23.83	25.67
8.39	22.65
21.58	31.09
13.04	23.32
31.77	25.18
14.31	26.79
19.93	29.32
30.05	33.06
11.54	25.57
7.87	25.7
12.51	23.02
12.51	22.46
17.53	33.33
35.89	21.2
7.34	22.57
21.73	29.14
21.06	24.56
16.41	24.05
12.66	24.15
14.46	37.65
17.53	37.48
28.55	34.46
9.44	27.63
90.06	33.15
18.36	34.25
15.51	28.91
25.18	34.79
19.71	22.97
24.73	28.88
40.46	36.57
20.08	26.09
10.56	26.79
20.23	26.27
5.84	26.21
34.09	31.42
22.48	30.72
5.32	20.08
49.08	30.04
21.13	27.45
7.49	33.19
8.02	21.25
18.28	37.48
6.37	18.21
16.33	29.05
8.77	20.56
8.69	27.34
27.35	27.3
18.36	29.62
12.59	32.5
6.07	23.62
5.54	31.88
15.96	25.69
6.07	27.42
22.7	31.2
12.36	27.13
7.79	21.2
35.22	33.04
5.32	24.07
16.11	21.04
20.68	27.55
20.91	29.08
10.56	21.63
14.84	26.85
32.89	25.5
5.84	19.09
43.46	27.04
30.65	27.09
20.98	25.04
5.92	21.59
25.18	34.6
20.91	19.9
6.89	22.65
35.67	42.12
40.16	31.25
13.71	28.1
16.41	28.58
49.6	42.93
16.93	32.19
8.39	20.34
37.69	22.36
12.21	22.06
8.47	32.69
21.13	28.95
47.58	34.65
9.22	26.95
29.67	28.54
21.95	25.95
11.61	24.47
11.46	25.88
17.16	45.06
7.72	22.05
11.09	33.49
37.69	28.58
19.18	39.13
15.06	34.51
17.76	29.33
25.78	34.43
19.86	35.55
31.55	26.59
18.36	22.4
10.04	34.16
22.78	23.87
14.99	27.1
27.35	28.7
17.23	22.09
11.61	29.34
13.19	22.56
6.74	28.32
25.48	30.85
14.69	23.76
21.2	38.67
24.35	31.54
19.18	28.25
32.14	24.3
20.01	26.58
25.25	31.36
11.01	27.1
22.93	36.94
25.4	29.53
11.91	24.79
33.79	32.13
20.46	32.41
23.98	32.58
32.22	35.5
32.44	28.69
29.3	26.68
8.62	19.57
17.08	27.45
20.68	23.34
49.23	38.78
12.36	20.76
22.78	27.92
14.54	30.8
19.18	28.17
6.29	19.52
19.86	28.72
15.88	28.78
16.63	38
34.09	26.16
14.61	30.67
8.47	22.5
32.82	34.34
24.58	29.69
6.22	26.34
8.69	20.19
17.23	21.52
31.47	25.7
14.69	26.08
6.89	32.15
14.54	27.14
34.54	39.2
18.73	28.25
22.4	23.55
19.71	34.1
49.68	39
13.94	23.45
14.61	19.67
7.34	25.91
38.59	39.73
9.29	22.79
15.51	21.85
31.25	29.89
16.48	21.5
15.44	22.2
11.39	19.67
13.64	19.7
9.22	22.93
23.53	31.16
6.14	26.28
18.06	32.11
11.16	20.58
5.84	25.83
44.58	33.38
10.56	24.04
12.29	27.96
14.54	26.25
58.67	36.7
9.67	21.07
48.78	23.85
24.88	30.35
27.27	27.34
21.58	28.55
42.48	25.95
26.6	24.37
19.93	27.92
20.76	28.01
14.46	37.96
6.89	25.7
30.2	24
18.73	43.28
31.1	24.55
17.91	33.83
8.84	28.36
17.38	26.15
18.88	24.71
7.72	28.42
40.84	24.26
61.74	27.56
29	28.54
32.07	33.66
11.46	34.87
19.71	29.45
28.17	32.28
25.93	26.41
21.2	22.35
17.38	28.28
12.29	38.24
15.21	27.02
28.32	25.94
28.47	34.31
20.53	28.03
15.29	24.71
15.81	24.39
27.12	29.97
18.43	29.31
21.43	32.19
24.2	31.61
14.46	25.16
9.82	29.08
14.69	32.11
35.97	29.47
29.52	26.96
18.43	31.06
13.41	34.74
12.29	29.21
23.9	27.95
34.02	33.84
17.76	31.24
16.11	31.47
7.12	19.07
24.05	29.39
10.19	20.38
6.67	19.93
18.73	40.15
17.76	35.04
29.22	37.29
25.93	29.03
31.47	25.03
13.56	32.03
7.87	21.28
15.21	30.13
15.96	36.17
21.43	22.01
31.62	34.71
14.31	29.82
5.39	22.26
16.33	25.72
20.61	27.62
15.14	24.27
9.89	25.69
16.56	23.26
26.23	37.25
18.81	27.34
29	36.19
15.29	29.44
19.78	32.84
30.65	34.17
7.34	20.14
20.08	37.92
21.06	25.6
13.34	27.96
47.8	36.71
13.04	21.09
16.56	21.51
30.27	36.71
14.39	26.09
36.12	23.59
20.46	27.75
18.28	34.33
22.7	30.47
19.33	25.25
9.59	21.77
17.46	26.66
23.23	18.7
5.39	25.19
28.02	28.07
5.47	23.03
7.04	26.91
10.71	26.03
7.42	22.4
11.54	26.39
9.37	22.98
7.49	22.76
15.14	21.16
7.64	20.27
12.66	20.75
7.27	21.16
8.84	20.73
10.49	19.27
19.18	27.73
15.74	31.96
7.34	25.41
9.29	19.9
28.32	26.57
12.44	23.23
5.77	23.39
9.67	22
25.48	28.75
28.62	23.84
10.12	25.01
9.52	19.61
9.37	30.09
7.94	20.15
8.77	19.45
27.12	21.65
8.92	28.25
0.97	21.69
9.82	31.04
18.13	20.11
5.47	27.15
7.04	22.41
9.37	24.55
11.16	22.38
10.34	29.97
6.07	27.15
11.76	32.94
18.13	18.57
14.76	23.29
8.24	29.98
10.04	27.34
11.46	32.92
37.69	33.25
6.59	26.49
7.49	29.58
22.33	31
5.32	25.51
17.01	26.86
7.57	30.66
28.32	27.48
24.35	27.55
5.99	27.19
16.93	18.81
44.51	30.73
5.69	20.46
22.48	29.57
5.47	28.33
6.89	28.85
19.18	25.6
13.64	23.91
7.19	24.97
12.89	21.92
26.97	27.54
18.73	20.41
5.99	22.7
15.36	23.38
7.27	26.07
7.04	26.11
25.55	27.33
9.52	33.54
5.92	27.81
20.01	29.66
8.84	24.31
19.33	32.71
20.68	28.43
10.42	19.69
20.61	35.64
16.56	28.81
24.43	25.25
8.24	25.74
23.38	23.48
5.54	25.62
26.9	29.32
23.23	21.51
11.01	27.01
18.06	25.55
22.48	23.87
22.93	34.34
11.31	25.79
11.01	30.62
10.71	19.62
32.22	23.68
19.26	30.84
5.25	26.6
6.74	31.12
9.29	22.59
7.42	20.86
12.29	26.23
15.06	27.07
7.42	22.77
10.94	33.5
28.17	29.54
14.46	24.07
19.56	35.02
11.31	20.32
5.99	30.11
19.86	33.18
6.37	19.01
19.41	26.14
19.33	26.57
23.23	32.84
16.78	28.55
6.14	19.18
23.08	30.41
17.16	26.97
22.33	26.14
13.34	23.84
69.31	33.51
28.55	34.46
22.48	23.1
8.77	23.65
16.18	28.69
11.31	27.41
5.62	26.44
30.12	32.1
55.6	40.66
14.46	31.47
25.1	35.49
10.64	20.6
13.86	23.84
10.94	28.19
28.85	28.02
14.09	21.79
32.89	42.39
20.23	28.51
7.57	22.04
11.31	20.09
20.61	21.64
20.16	24.94
12.51	25.98
40.69	29.43
25.18	24.92
15.44	24.83
8.54	21.44
21.43	30.55
7.94	24.27
19.56	29.28
7.64	19.23
10.94	28.55
42.41	26.45
22.7	27.5
14.46	22.43
12.89	20.07
19.48	31.69
18.81	31.6
16.86	24.77
5.32	26.18
10.56	29.56
6.59	22.31
19.11	27.95
13.71	32.44
13.86	33.7
9.89	23.22
8.99	27.07
18.96	21.27
16.71	33.46
16.86	26.54
13.26	27.93
11.16	26.73
21.43	28.09
21.5	27.4
42.04	32.7
17.68	26.97
17.23	40.58
5.62	20.03
10.71	27.63
9.67	27.46
15.06	23.35
38.06	36.02
22.25	26.88
14.39	27.38
17.08	31.15
23.9	24.29
17.61	31.38
25.03	30.57
5.77	18.75
51.93	31.9
9.59	22.98
6.97	27.18
43.08	37.73
23	26.89
12.81	26.94
25.63	33.54
7.27	24.82
6.52	26.38
38.44	28.8
19.63	27.38
12.66	25.57
57.92	36.89
20.38	24.11
23.68	22.66
25.25	27.89
8.17	20.7
32.67	28.83
27.72	30.13
5.47	24
35.14	32.84
19.78	23.51
8.47	22.2
33.12	32.76
6.37	19.29
9.97	27.15
12.74	27.99
31.47	26.6
13.04	26.04
21.8	26.95
10.64	20.85
12.51	25.27
27.27	25.18
28.77	30.05
8.17	20.37
23.75	32.81
31.84	37.48
25.55	23.78
12.06	19.42
25.63	33.27
55.6	31.45
14.69	23.07
21.58	29.23
13.64	27.32
19.33	24.64
7.42	21.96
20.08	32.13
51.25	30.05
32.44	25.29
19.18	22.08
35.67	35.58
23.38	35.36
61.89	30.4
20.46	23.16
5.47	21.79
32.29	23.83
39.34	29.09
6.07	29.72
11.01	36.39
12.14	19.15
29.07	22.47
29.97	20.82
9.14	21.12
25.7	32.72
19.41	31.15
20.16	21.01
18.13	30.68
23.45	25.06
12.36	22.82
52.45	33.72
7.64	23.63
20.83	34.31
8.47	17.86
8.09	19.06
5.25	20.87
20.01	25.83
15.44	44.18
55.07	31.47
15.36	30.21
67.96	25.49
25.63	34.34
78.08	37.73
19.11	21.97
14.69	20.3
14.24	25.4
53.42	32.05
15.14	19.32
22.7	28.68
6.82	19.15
52.08	30.74
20.08	23.1
24.43	28.65
6.67	17.2
17.01	23.24
37.99	32.54
24.35	44.66
24.65	26.21
57.4	29.49
7.87	27.96
15.36	21.7
22.1	25.27
37.24	36.96
6.37	19.48
17.38	24.75
17.68	23.8
8.09	21.48
11.16	30.13
17.31	30.55
23.53	19.43
9.82	20.81
5.69	21.05
69.98	25.85
10.27	19.55
14.84	31.12
21.65	28.19
21.73	24.24
46.68	37.07
19.78	35.91
14.54	31.87
23.53	29.4
13.94	18.96
12.29	31.74
7.72	18.63
13.49	34.98
16.63	37.06
13.04	30.49
12.29	28.24
16.63	23.09
40.69	24.32
17.38	26.35
28.7	21.95
10.79	23.35
10.79	23.44
13.79	29.24
21.35	21.56
9.22	27.93
30.2	36.28
16.18	31.43
27.87	30.21
14.61	24.42
19.63	29.32
6.97	20.43
26.52	26.6
6.44	24.26
20.91	37.66
42.19	24.29
19.56	28.75
51.78	28.12
30.95	33.73
11.01	21.31
28.02	30.14
42.19	24.61
74.4	29.11
8.77	23.91
21.95	40.66
25.7	26.02
11.69	28.29
17.31	34.58
21.65	29.98
5.39	21.63
31.92	29.6
12.44	22.53
13.41	32.93
5.77	18.57
22.7	27.65
26.15	30.96
17.98	28.04
10.79	24.01
35.14	29.46
15.66	22.46
18.21	31.54
15.66	18.53
5.99	18.55
29.52	22.91
23.08	31.16
49.75	22.09
46.91	28.57
16.18	29.56
13.04	26.18
23.38	26.15
6.97	23.24
9.89	19.98
29.67	22.14
29.75	27.04
16.78	30.71
17.83	27.57
41.14	22.63
35.74	26.01
14.84	29.58
16.48	24.5
21.35	33.2
10.42	23.47
20.91	21.7
17.46	19.68
7.79	29.99
15.29	20.5
20.46	28.87
18.21	28.65
15.06	30.32
32.52	27
13.86	23.79
20.01	34.29
7.04	19.56
26.15	29.6
7.49	22.15
32.22	34.26
27.5	24.71
14.99	33.22
33.94	28.45
24.8	23.53
7.57	26.64
14.24	20.46
85.94	37.13
14.54	19.44
23	26.5
21.8	26.86
11.69	21.03
19.18	30.34
14.39	27.69
19.78	37
26.6	22.45
13.71	20.49
23.98	32.28
6.59	28.77
19.03	24.69
15.21	23.31
20.16	29.01
12.89	25.98
15.81	20.21
13.41	24.7
14.09	31.06
19.48	26.68
22.48	20.27
8.92	28.92
8.32	19.44
35.29	34.27
35.59	22.32
5.77	18.58
22.1	21.32
38.21	21.59
8.02	18.18
6.22	18.87
17.98	32.51
37.01	23.2
12.66	31.81
23.53	18.9
22.25	25.9
35.44	23.38
10.42	24.47
45.78	28.96
15.29	28.5
11.16	19.13
11.31	21.65
21.95	24.66
23.6	33.09
23.6	26.91
16.86	28.34
13.19	26.18
14.24	27.62
13.04	20.94
19.78	34.35
14.76	27.25
12.89	19.76
15.21	30.64
15.81	23.98
15.14	36.35
32.89	31.1
5.69	22.16
14.46	25.71
24.2	29.81
6.97	17.04
7.42	17.92
17.38	31.66
14.24	17.14
17.01	23.68
29.67	30.47
11.01	29.77
37.31	26.88
8.02	26.12
9.52	27.49
15.36	24.8
19.11	32.02
5.54	18.78
10.19	20.15
22.18	29.04
52.23	33.58
16.56	25.04
19.48	22.26
21.5	24.44
34.77	21.79
13.79	25.22
25.93	24.29
14.54	29.22
10.34	20.14
24.05	24.8
7.87	19.53
9.59	18.7
11.31	24.12
15.74	20.36
13.34	22.83
17.38	24.41
9.89	16.46
7.87	25.06
6.74	23.44
7.34	22.84
9.22	24.33
8.09	19.98
7.19	23.06
7.04	22.47
7.79	22.98
7.04	21.33
6.59	18.93
8.84	24.58
8.99	21.18
14.01	20.51
8.99	22.74
17.53	22.3
27.05	27.65
8.84	20.03
9.37	26.19
10.12	20.01
8.92	16.33
12.96	16.1
17.23	29.49
36.19	19.17
29.3	26.92
7.87	23.38
17.68	25.13
32.67	18.76
7.42	16.71
22.03	17.49
28.25	14.94
7.64	16.45
34.17	25.36
27.65	27.06
22.55	30.08
22.18	21.86
16.78	24.93
41.14	24.8
15.29	26.37
33.72	20.86
22.18	21.1
9.44	16.9
8.92	24.54
25.4	25.92
8.77	21.25
40.09	20.04
14.91	17.71
15.44	25.28
32.29	22.95
20.83	19.4
6.37	13.94
8.77	24.01
28.4	25.55
10.04	23.5
33.49	19.75
35.22	22.08
48.33	31.61
49.45	21.54
23.83	19.6
28.47	22.85
26.23	24.16
9.89	19.99
6.37	13.58
7.79	21.24
8.47	16.14
8.17	14.76
36.34	23.57
19.71	19.95
35.97	19.13
35.74	20.7
20.31	31.09
25.85	20.52
16.63	19.98
15.96	18.22
20.38	17.42
30.42	25.46
7.49	23.6
11.91	19.11
9.67	23.84
34.92	22.84
29	20.52
8.77	19.13
14.99	24.24
12.74	28.52
15.51	24.17
16.86	19.57
12.14	21.28
34.32	23.66
42.93	19.66
14.39	14.68
19.03	19.02
21.06	33.58
32.74	19.31
21.65	28.1
43.83	21.06
7.72	17.08
6.82	17.16
15.74	20.98
11.91	21.19
15.96	16.9
20.31	18.96
7.19	16.4
27.65	20.02
13.94	22.42
7.34	20.91
39.34	20.37
39.64	20.08
8.69	21.78
9.37	22.1
8.24	13.87
19.41	21.9
6.29	16.44
20.31	23.54
6.44	18.34
13.86	19.86
22.48	19.47
6.82	16.09
11.61	20.1
12.81	18.31
22.93	19.42
7.34	26.08
4.65	21.79
14.91	33.18
11.99	31.71
20.76	21.67
7.04	19.05
7.49	19.44
6.07	17.69
5.39	25.71
17.83	22.74
9.22	28.32
4.87	21.23
5.25	25.53
8.69	25.85
8.84	24.6
6.44	22.7
5.39	21.79
6.89	26.82
6.74	22.32
6.89	22.54
9.37	29.77
4.2	23.54
5.17	19.62
8.99	30.12
4.65	22.47
6.52	22.61
5.77	25.01
7.19	29.51
6.59	25.94
17.16	26.97
14.91	30.03
10.19	36.86
10.19	32.11
6.74	25
11.24	35.42
10.12	22.02
12.51	41.05
5.54	19.95
12.59	28.87
10.19	27.04
5.84	26.19
6.22	19.13
16.18	41.81
8.84	31.2
5.25	29.07
10.42	31
6.37	27.16
7.27	30.54
12.81	21.74
4.57	25.74
13.49	28.14
28.02	31.14
4.35	20.07
10.49	24.58
4.5	19.9
15.74	31.79
9.67	20.05
18.06	27.73
4.35	22.6
9.67	26.43
5.54	26.19
9.44	24.65
7.79	24
15.21	31.71
5.02	26.75
17.76	28.19
5.02	27.81
15.59	31.65
4.27	27.14
19.71	32.87
5.62	24.21
7.87	22.22
8.62	21.22
5.32	28.92
12.96	37.16
8.77	26.97
23.98	31.71
24.5	39.64
13.86	23.92
12.81	18.57
4.2	28.73
8.09	21.52
24.5	41.13
4.2	21.95
16.11	34.63
11.16	25.76
8.99	19.13
31.25	35.4
15.29	23.38
19.71	26.58
3.22	18.7
12.74	33.42
15.51	33
8.77	23.99
4.87	19.18
4.35	24.98
8.17	22.05
15.06	33.13
5.1	17.56
13.94	28.54
7.34	18.05
4.65	27.55
21.8	31.01
15.29	39.2
20.68	40.51
4.95	20.02
13.86	29.75
23	21.35
16.03	37.93
10.04	23.61
20.16	25.44
6.29	22.3
7.27	29.27
16.86	32.84
15.06	31.07
61.14	37.08
12.66	23.27
9.37	25.31
7.12	30.29
16.03	24.61
11.16	20.78
19.63	23.45
13.04	26.9
4.2	18.66
11.76	20.15
15.44	28.09
10.86	27.37
9.14	21.73
7.12	20.66
5.54	31.34
5.32	18.04
21.73	29.02
8.09	30.27
6.89	25.64
4.95	24.56
2.25	21.9
20.91	30.17
9.59	22.73
31.4	33.02
9.59	18.46
8.54	28.82
42.63	31.4
22.7	22.11
12.81	30.68
12.14	28.95
8.54	21.67
24.43	24.93
39.11	27.69
24.35	37.58
18.66	37.03
5.62	25.16
15.51	28.07
22.55	28.63
4.8	19.91
8.47	20.84
13.94	23.11
18.51	24.05
4.87	24.25
14.24	21.31
15.36	30.76
8.54	25.6
10.64	26.55
15.96	24.59
12.81	27.98
4.27	21.63
28.1	30.25
9.29	23.02
9.89	26.02
9.22	22.67
20.46	29.56
28.17	28.6
31.4	32.48
11.24	24.17
13.79	24.59
16.26	25.71
16.48	20.95
11.16	29.42
20.23	30.63
11.24	18.49
8.54	25.38
5.69	28.63
12.44	24.23
15.66	28.9
10.49	26.87
29.07	26.99
5.32	28.52
7.27	18.23
9.07	23.51
10.12	27.07
4.95	18.17
19.63	37.76
7.64	25.83
23.68	28.39
10.19	23.91
16.11	30.62
11.46	24.48
20.38	27.45
9.44	26.3
15.88	25.94
5.25	22.1
4.42	21.37
30.87	34.05
52.75	29.9
23.38	31.72
22.63	34.28
4.5	28.82
8.84	22.35
6.29	28.02
6.29	26.77
21.65	23.39
36.94	30.79
23.15	29.93
16.56	30.7
22.33	23.27
7.34	25.41
31.32	31.56
26.52	36.82
4.35	26.09
38.66	34.05
14.31	26.37
16.48	26.05
55.82	33.41
25.48	31.44
11.54	24.06
24.88	31.04
20.91	30.05
13.11	36.37
8.62	26.1
9.22	25.98
8.92	22.25
18.13	32.6
4.57	26.84
6.74	19.73
33.79	35.57
44.28	34.36
8.24	21.94
36.42	39.19
12.36	22.67
8.17	25.66
6.37	32.08
51.18	36.02
8.69	25.19
17.01	32.17
27.8	31.07
4.65	20.55
10.56	22.64
5.99	22.16
33.94	29.71
5.99	30.03
19.93	33.52
8.84	31.75
26.3	34.97
17.61	28.08
16.71	30.03
18.36	28.28
12.81	32.3
23.23	34.66
26.6	36.03
18.43	27.37
13.11	26.67
34.24	34.87
9.97	30.62
24.95	32.24
5.39	19.58
22.93	30.27
4.72	22.32
5.1	25.46
18.51	25.83
19.03	21.22
17.01	31.07
14.46	26.96
22.63	27.41
24.88	26.55
7.27	18.93
10.19	25.67
19.71	35.67
5.92	31.04
18.21	30.56
21.65	26
7.49	21.45
12.96	24.89
10.79	26.24
48.78	35.89
4.95	21.65
49.75	33.05
26.9	29.63
4.2	23.91
28.92	42.04
20.01	28.77
21.88	26.85
28.1	28.7
32.82	26.08
21.8	24.56
11.84	23.93
13.86	20.52
30.05	37.94
5.02	20.66
27.05	31.91
22.63	28.26
38.59	34.14
37.46	30.72
22.48	30.32
4.57	19.59
60.47	31.49
16.71	29.52
74.63	29.13
21.73	28.57
38.29	27.5
21.8	35.65
51.03	32
4.5	27.33
25.85	31.73
20.53	28.55
2.47	18.7
0.22	22.33
43.53	32.42
17.83	28.97
26.75	23.07
15.44	34.75
60.54	32.39
35.59	23.73
17.91	26.86
12.44	25.87
12.44	18.96
25.1	29.76
12.74	22.57
45.63	31.72
53.95	22.6
9.07	25.42
15.44	24.26
22.25	32.59
26.3	23.09
37.31	34.1
16.03	26.49
22.85	19.91
10.79	23.62
7.72	20.67
26.23	22.05
39.34	41.35
11.99	38.74
23.3	32.26
13.19	22.57
19.11	21.55
7.79	20.15
12.44	20.8
9.44	20.66
36.19	20.66
8.17	20.39
28.62	22.83
28.55	22.41
11.16	23.68
22.78	29.52
31.17	43.12
21.88	27.36
19.71	20.89
13.71	25.57
28.25	23.68
22.25	30.45
11.46	22.37
40.69	33.56
21.5	25.31
8.32	20.3
24.35	32.1
20.31	28.79
27.27	29.79
7.27	22.38
18.88	24.85
21.13	30.52
17.16	24.06
29	24.64
14.84	22.13
37.84	23.38
34.24	26.25
10.71	19.3
12.96	24.53
32.82	25.64
24.5	27.29
17.61	27.92
19.18	22.99
23.83	33.75
16.11	32.97
24.5	26.6
22.7	31.09
25.7	30.22
18.66	19.45
14.09	22.02
15.96	24.67
17.08	29.18
21.06	19.07
21.28	31.7
12.66	38.21
21.43	32.45
12.44	36.82
22.7	33.57
26.82	30.91
26.37	28.32
8.54	26.91
15.74	39.92
15.36	42.25
17.46	32.86
25.25	23.99
15.66	23.87
25.7	22.32
39.56	22.18
20.16	20.99
14.84	28.13
49.3	41.34
12.96	26.79
10.34	20.22
10.12	22.34
15.88	39.41
28.92	29.38
11.24	23.12
17.23	26.7
24.65	30.6
9.97	20.38
37.09	24.94
12.96	40.42
18.21	32.14
21.65	21.79
42.04	29.04
15.44	25.5
20.38	29.54
9.89	26.86
21.88	29.28
18.21	23.57
14.46	21.86
13.04	24.89
10.64	25.48
18.13	24.24
23.68	31.64
15.59	18.37
7.12	27.72
36.34	25.92
11.99	42.39
39.11	22.04
28.62	26.34
43.83	30.85
26.97	25.29
58.74	25.62
15.44	26.62
21.43	31.81
24.65	21.47
21.5	24.31
25.85	30.03
22.78	34.26
34.62	27.6
7.34	21.73
16.78	19.09
36.12	20.35
22.78	20.26
20.01	35.56
11.61	19.92
28.55	19.22
17.46	33
33.64	30.29
15.96	19.51
30.87	25.58
17.53	30.21
35.82	24.46
47.36	36.61
37.69	22.26
6.59	19.45
36.79	25.97
34.84	32.49
34.32	43.39
22.93	34.25
22.48	20.47
38.96	28.79
25.1	36.05
14.31	26.38
17.83	21.75
11.09	27.95
13.19	27.78
16.33	24.83
11.54	24.48
9.07	24.08
26.15	26.46
22.55	28.41
40.46	25.46
32.97	30.34
14.91	19.76
17.23	28.02
11.69	24.54
11.24	24.07
20.68	25.5
29.82	22.4
17.83	22.86
38.51	28.15
13.86	32.53
30.72	30.38
14.84	20.43
38.36	31.79
25.03	24.17
11.54	25.6
17.68	25.4
23.6	27.82
12.44	22.55
19.33	30.59
27.5	28.71
15.06	23.24
31.32	27.61
33.04	25.76
14.24	21.35
34.69	27.24
23	35.77
31.17	25.78
9.59	21.77
17.38	24.89
12.36	21.39
20.83	22.6
26	23.39
11.76	30.13
7.34	21.46
13.64	35.65
16.63	24.33
43.38	35.83
16.93	28.26
16.41	21.06
16.48	28.41
18.28	24.18
18.88	25.35
23.23	31.07
39.41	38.92
32.89	39.68
18.81	32.94
29.07	29.42
23.68	27.75
17.08	31.11
39.79	37.46
21.28	29.49
10.71	26.81
26.97	24.32
13.79	27.21
22.7	31.88
17.38	24.45
18.58	33.25
14.99	27.53
23.6	34.11
17.53	30.95
22.33	27.16
23.08	32.55
10.04	31.9
12.96	22.96
19.33	25.91
34.09	42.32
23	28.42
9.59	27.8
12.59	32.08
54.7	47.1
18.36	32.14
13.94	20.03
35.52	22.51
12.14	28.65
23.23	32.23
33.04	35.29
27.65	29.37
41.74	20.22
20.76	22.44
17.98	25.16
27.27	25.29
22.48	35.03
14.01	26.04
20.16	33.57
51.63	28.22
19.26	21.19
9.89	21.02
35.52	37.41
27.8	30.01
21.65	21.51
22.03	27.77
12.44	25.36
36.64	23.04
16.48	22.74
17.61	29.07
15.88	20.14
11.31	22.11
23.75	28.27
17.61	31.7
16.56	24.35
6.82	26.05
15.66	22.12
10.71	22.19
17.53	26.77
10.79	26.26
17.68	23.54
17.23	37.7
11.16	26.6
28.32	36.95
11.31	27.65
40.99	22.32
16.33	28.72
18.51	26.03
8.09	25.19
89.76	31.53
7.19	24.22
8.99	29.06
20.68	22.97
21.43	22.53
39.49	24.2
9.29	23.56
15.06	30.53
6.89	21.13
16.26	21.65
13.41	19.36
27.72	26.6
7.94	19.33
28.55	26.97
8.54	27.28
20.01	22.13
23.83	30.59
26.6	23.5
10.19	20
31.84	29.3
14.01	24.72
16.48	24.37
52.45	24.79
37.69	22.58
15.74	21.02
27.35	28.9
29.97	28.05
25.25	24.79
44.06	30.06
6.82	23.52
39.71	24.47
33.87	29.55
16.26	23
22.78	18.7
26.6	25.99
14.24	21.14
27.27	22.43
20.23	24.09
79.35	28.66
40.31	44.11
16.63	22.03
21.95	26.76
21.13	23.22
23.3	22.1
6.52	29.2
15.96	24.63
49.53	42.31
38.89	26.64
14.31	26.2
19.78	32.42
[truncated: 25,680 more rows]

## Sheet: 9g-DAB mean intensity
DAB Area (μm²)	DAB Mean Intensity
8.39	6.58
10.64	6.48
7.27	6.45
7.19	4.45
6.89	4.92
7.94	4.43
12.06	6.88
7.34	4.36
11.84	4.59
8.54	4.96
8.84	4.85
6.89	4.49
20.38	5.78
7.79	4.86
20.98	5.66
7.49	4.69
35.82	5.19
7.34	4.99
6.89	4.84
14.99	4.61
7.34	5.39
31.62	4.87
8.39	5.79
50.43	10.79
17.01	6.2
6.89	5.58
9.59	5.97
7.34	5.42
19.11	6.84
17.23	7.45
25.48	6.22
56.95	11.43
29.22	6.57
20.83	6.86
41.21	10.68
15.14	5.92
68.11	9.94
36.42	6.79
15.51	5.6
67.21	14.29
12.66	9.78
31.69	6.66
11.69	5.57
11.69	8.63
27.05	9.35
31.77	9.25
18.88	5.89
12.59	7.82
13.34	5.99
10.12	6.3
8.24	8.17
11.76	6.27
11.91	6.79
25.25	5.86
12.74	6.34
7.79	5.5
8.17	5.13
22.03	5.75
13.86	7.34
8.99	8.44
6.74	5.77
7.64	6.34
7.42	6.33
9.14	5.81
14.39	6.21
17.01	6.51
7.64	7.45
13.86	5.99
14.99	5.58
18.28	10.08
13.49	9.42
19.41	7.54
23.3	5.94
20.98	5.38
21.13	6.05
26.67	5.67
10.64	8.32
19.93	4.98
20.38	5.89
11.46	10.14
20.61	5.6
22.78	6.01
24.43	5.37
10.56	6.67
7.94	5.52
21.58	5.36
23.08	5.85
9.29	7.08
18.06	5.2
16.63	8.38
15.88	5.05
9.14	4.77
16.41	5.27
8.69	7.54
8.17	8.06
15.96	5.37
11.69	6.01
8.69	9
8.99	8.85
8.92	8.14
15.06	10.34
12.14	8.16
8.32	9.38
7.42	9.27
10.04	6.8
7.64	8.69
14.69	7.37
15.06	6.2
8.92	5.46
12.36	6.29
9.59	5.63
7.42	7.33
8.77	8.5
12.59	6.31
9.44	8.17
13.71	6.83
17.31	5.34
9.89	5.93
11.84	8.42
9.22	5.64
7.64	9.05
12.59	6.68
9.14	5.21
18.13	5.13
11.99	5.27
11.54	5.42
7.87	6.81
20.23	6.45
12.89	6.19
8.39	4.61
20.01	5.37
13.49	6.91
14.99	5.73
15.44	6.39
20.31	6.03
15.96	6.31
16.63	8.08
16.03	6.43
8.69	5.78
8.17	8.12
17.23	6.65
12.06	5.73
11.16	5.77
9.22	7.54
9.52	6.83
8.69	6.38
19.18	5.95
12.51	6.72
12.36	6.86
28.62	6.34
10.19	7.19
17.31	6.48
11.39	6.9
13.86	6.64
14.61	6.78
8.32	5.26
9.29	6.73
15.74	6.11
16.63	6.5
10.04	5.22
19.03	6.62
11.46	7.03
10.49	7.15
14.09	5.51
15.66	5.89
8.02	6.39
14.46	5.32
16.33	6.77
10.04	7.01
11.09	6.53
9.59	7.1
13.49	5.34
30.5	6.45
8.24	5.22
8.92	7.61
7.19	6.21
16.18	6.71
10.49	5.17
13.26	5.29
16.03	6.21
11.01	5.78
9.67	7.39
9.52	5.72
7.87	6.54
16.71	6.89
11.09	6.68
9.82	5.5
17.16	5.79
13.26	6.69
29	6.48
13.11	6.29
14.54	6.51
11.46	6.42
10.34	6.8
16.41	6.48
9.59	5.58
6.89	6.54
10.71	7.1
10.04	6.05
15.88	6.44
26.23	6.26
10.86	6.73
11.46	6.14
11.16	5.2
23.15	6.79
20.01	6.83
16.71	6.35
7.94	6.96
10.49	7.24
11.16	5.68
18.66	6.71
11.31	6.25
10.04	6.64
6.97	5.11
18.36	7.02
11.69	6.96
4.8	6.5
22.18	5.27
12.44	7.22
8.77	5.77
11.91	6.6
16.48	5.36
8.02	6.08
17.91	6.63
14.24	6.1
7.12	6.71
20.08	6.52
13.34	6.63
8.69	5.47
6.44	4.81
17.53	6.43
17.68	5.89
4.35	6.24
12.74	5.82
8.47	6.43
8.77	5.17
17.61	7.06
18.51	6.37
7.42	5.45
14.16	5.61
8.09	8.44
9.67	6.72
12.74	5.66
16.56	6.42
18.66	6.49
11.46	6.37
11.16	6.44
14.61	6.65
11.84	5.3
5.92	6.32
16.18	6.05
14.84	6.11
12.06	6.43
11.09	5.63
9.37	5.61
11.69	6.48
10.71	6.68
9.97	7.2
11.76	6.91
9.07	6.44
13.19	6.52
7.34	5.13
13.19	6.38
7.87	5.78
10.27	6.78
21.35	6.69
10.19	5.82
12.29	5.74
12.51	7.09
8.77	6.51
9.52	6.59
18.73	6.07
14.69	6.28
21.43	6.34
16.56	6.22
10.42	6.06
14.99	5.85
18.66	6.29
8.54	6.2
11.69	6.68
14.61	6.1
8.32	6.12
17.91	5.93
7.72	7.19
7.57	6.58
15.96	5.37
10.19	6.88
8.69	7.48
14.76	6.46
11.76	6.17
8.92	7.13
16.63	6.42
13.11	6.19
11.01	6.27
18.13	7.47
10.79	6.81
33.42	19.64
12.74	7.48
13.94	7.55
23.68	6.48
11.84	4.78
10.04	6.36
8.99	6
11.09	6.41
13.49	6.96
8.92	6.54
21.35	6.76
15.51	6.24
18.51	6.52
8.54	6.22
18.88	6.78
20.38	6.79
40.91	25.15
12.66	7.11
10.86	6.43
24.13	6.32
18.51	6.86
12.51	6.74
18.81	16.28
10.27	6.18
12.06	6.77
9.89	7.08
8.24	6.67
7.72	9.13
16.18	6.25
16.56	6.98
15.81	6.84
11.39	6.87
10.42	6.63
14.09	7.44
9.97	5.85
8.24	8.55
24.5	6.05
12.59	6.16
13.11	7.28
9.82	6.38
16.18	5.59
9.52	6.31
12.74	7.15
11.24	10.48
25.1	6.3
32.82	26.7
11.09	5.24
8.92	6.9
10.42	6.58
46.83	6.84
8.77	6.68
10.27	6.05
12.14	6.04
9.59	10.65
17.08	7.39
16.93	6.58
16.93	7.33
13.64	5.73
17.23	7.15
15.06	6.85
8.62	5.19
8.99	6.58
12.29	6.34
10.79	6.31
21.06	6.74
14.39	8.74
11.76	11.94
12.59	5.71
11.39	7.02
19.93	6.81
12.51	6.28
31.47	7.28
11.76	6.71
27.42	25.78
13.79	9.72
12.74	8.08
10.94	6.9
12.96	7.52
11.61	7.55
6.22	8.42
18.66	6.88
11.54	6.47
12.21	6.71
14.01	6.24
18.73	7.6
17.38	5.78
10.79	6.63
14.46	6.44
13.11	7.77
16.63	6.38
11.31	5.85
10.49	6.31
16.93	6.48
5.77	6.23
11.69	6.51
17.08	6.85
11.61	6.09
9.74	6.36
14.91	6.67
14.09	6.22
19.26	6.79
17.53	6.06
6.67	8.12
13.19	5.81
23.23	6.79
19.03	7.14
12.36	8.9
11.84	7.28
16.03	6.57
19.93	7.65
12.96	6.1
7.57	6.9
12.81	7.42
8.69	7.57
15.88	7.25
9.37	10.09
18.81	6.78
12.29	6.36
16.18	7.38
14.84	7.41
18.88	7.9
8.84	4.56
13.11	7.13
14.01	6.13
30.42	23.58
14.99	6.49
10.56	6.04
33.64	21.41
16.26	25.07
8.99	6.9
8.39	8.82
12.29	7.23
7.64	8.17
27.27	7.4
8.09	8.2
13.64	5.66
24.5	7.67
13.49	6.57
6.29	7
16.11	18.24
9.22	8.51
12.36	7.48
9.89	6.67
10.19	6.6
13.64	6.96
14.84	6.59
9.52	8.31
9.59	7.51
10.34	5.99
18.43	6.98
17.08	6.28
14.16	7.38
8.24	6.7
13.26	7.4
20.01	7.22
15.44	7.19
32.82	9.88
8.92	8.16
8.17	11.7
12.21	12.36
8.09	6.35
18.73	6.82
8.77	5.68
9.29	5.83
28.7	17.66
24.43	7.21
8.84	7.25
13.19	11.68
13.64	7.76
10.42	6.47
7.94	6.67
10.12	7.01
3.52	8.57
15.44	6.9
9.22	6.61
12.36	7.32
11.54	8.15
14.99	6.14
7.79	7.52
14.31	7.19
14.84	7.08
12.14	6.67
10.49	5.99
13.56	8.06
11.24	7.39
14.84	6.5
28.62	11.71
8.69	9.53
14.16	7.9
16.18	6.56
13.79	6.63
9.44	6.65
10.71	8.02
23.6	22.45
13.19	6.83
9.59	8.98
33.72	7.33
12.59	7.29
13.41	6.06
16.86	6.09
14.39	6.48
12.66	6.98
21.13	8.49
14.39	8.43
11.69	5.8
14.09	7.46
20.68	19.48
21.2	7.2
15.14	6.71
7.64	7.26
22.7	6.85
12.96	6.61
8.99	4.82
5.92	6.03
12.14	6.31
8.32	6.76
13.56	6.25
10.94	7.14
9.89	7.86
16.26	6.27
15.36	6.27
13.19	7.22
8.77	6.58
7.72	5.19
13.56	7.09
8.09	8.19
10.71	5.9
13.49	7.76
12.51	5.38
16.56	6.18
7.19	6.72
12.14	6.38
16.26	11.06
14.39	6.45
12.89	7.21
12.89	6.48
24.58	6.95
5.47	6.84
23.9	5.37
15.88	5.64
16.03	6.63
7.94	5.38
10.04	8
25.85	9.69
11.09	18.49
17.31	8.83
18.73	6.33
11.54	7.44
8.99	7.18
18.28	6.76
8.39	6.69
9.89	6.58
20.23	7.27
11.39	6.6
9.29	5.01
13.94	6.83
16.26	7.86
11.84	19.43
16.56	6.42
14.76	7.49
12.14	9.45
10.42	10.06
5.39	9.94
10.12	6.84
10.79	6.49
19.71	7.21
8.47	7.67
12.89	6.53
10.27	6.7
11.39	7.09
7.42	7.11
15.74	6.89
12.81	8.06
10.27	5.45
13.94	6.5
13.64	5.9
15.21	6.49
13.11	6.86
9.22	7.72
10.49	7.14
9.44	5.1
9.82	7.91
16.56	13.78
11.46	7.14
13.11	6.28
11.01	6.91
17.01	8.07
17.83	5.87
12.74	7.19
7.64	6.8
14.76	7.08
14.39	7.4
10.27	7.23
23.15	6.3
10.56	6.45
14.24	6.74
20.68	6.97
37.16	16.92
42.04	30.99
9.29	7.86
14.39	7.07
14.84	7.4
17.91	6.45
13.49	7.44
15.74	7.44
12.14	8.74
18.58	20.5
7.49	9.35
16.26	6.97
12.74	6.2
11.09	7.04
24.5	6.91
13.71	6.21
9.89	6.27
16.71	6.08
19.71	6.63
7.79	5.9
8.02	11.56
14.24	8.72
21.58	6.69
23.53	23.88
8.24	7.06
9.59	7.71
19.41	6.96
15.44	6.75
18.66	8.18
13.56	6.81
18.96	6.86
13.34	12.03
13.19	8.65
9.44	5.38
15.44	7.59
8.84	7.49
14.91	9.2
20.46	7.43
13.71	7.61
11.99	8.56
10.94	6.65
12.96	7.78
12.74	6.05
16.03	6.18
6.74	7.7
12.14	6.72
9.14	7.91
16.63	35.56
21.13	7.19
13.41	7.06
15.14	5.78
14.99	11.71
23.3	10.17
10.04	7.89
24.05	8.02
13.79	6.42
15.29	7.82
15.88	11.27
25.33	7.36
13.41	6.3
11.91	6.69
14.16	8.33
12.74	5.56
9.82	5.96
14.69	9.49
12.21	6.74
18.66	8.62
9.22	5.49
11.69	6.06
13.56	5.78
16.03	7.21
9.29	8.82
18.88	7.73
29	6.51
20.98	7.81
16.63	6.77
8.99	6.72
13.79	14.39
20.08	6.6
21.88	7.1
11.61	8.85
12.59	6.74
11.84	7.91
11.39	6.22
19.26	8.13
16.56	7.55
17.31	6.1
15.74	7.34
14.31	6.55
13.94	8.08
16.33	6.08
16.78	6.01
17.01	6.97
13.49	6.88
8.09	6.94
10.86	6.37
23.38	5.96
17.08	7.45
14.31	6.95
10.49	5.81
10.86	6.41
11.69	7.29
19.33	6.82
14.84	7.63
12.14	5.77
9.29	7.1
17.83	6.89
10.04	8.43
8.09	6.94
10.94	6.18
13.11	6.53
18.96	6.56
15.51	6.74
19.48	7.97
14.16	7.31
8.92	6.56
11.09	6.84
9.67	5.91
15.21	7.53
19.71	6.39
12.51	6.62
7.49	6.09
22.85	7.59
13.11	7.31
15.21	8.36
8.99	7.69
14.99	7.15
14.09	6.25
13.79	7.27
21.43	8.37
8.54	7.43
14.09	6.66
17.23	7.63
7.87	6.94
12.59	5.77
14.91	8.15
11.69	7.6
20.46	7.36
13.49	7.18
14.76	8.88
14.84	6.55
11.84	10.03
58	13.22
11.84	7.34
10.56	7.09
13.49	6.39
11.31	7.53
10.12	7.04
12.81	6.7
22.4	7.2
7.49	7.8
26.6	5.9
5.84	5.03
9.14	5.15
12.44	5.75
10.49	8.6
12.66	10.02
12.21	6.37
11.01	7.76
25.78	11.58
14.09	6.36
18.58	5.76
10.27	8
15.36	6.57
15.88	6.53
19.71	5.5
14.84	5.28
11.46	7.75
13.86	6.11
20.53	6.61
17.61	5.97
8.39	6.36
14.54	7.62
19.48	5.35
29.45	6.83
20.61	9.16
23.68	11.42
26.9	9.95
10.86	6.79
12.81	6.37
27.65	5.59
8.17	5.92
2.47	7.64
8.54	5.46
23.23	5.06
7.49	8.51
9.29	8.06
12.44	5.8
15.51	6.91
10.94	5.04
7.87	8.15
10.64	5.34
21.06	5.97
18.51	5.55
29.45	11.11
12.36	5.21
10.79	5.48
22.48	5.38
9.29	5.06
8.54	5.66
18.21	5.18
7.64	6.95
17.16	10.48
8.99	4.71
20.53	6.32
15.74	5.58
7.94	5.08
22.18	5.27
23.3	6.28
9.07	5.49
15.88	6.95
7.64	5.5
8.24	5.63
14.61	6.19
13.04	5.48
9.67	7.5
20.83	5.84
18.58	5.62
19.93	5.31
8.54	5.65
12.29	6.49
10.56	5.21
9.44	8.67
15.96	6.33
10.19	6.34
7.79	5.72
15.36	5.1
7.79	7.75
12.36	6.6
14.39	6.53
9.82	6.36
12.36	11.09
12.29	6.37
18.28	5.75
9.52	7.93
16.93	6.07
7.64	5.84
15.74	7.88
19.41	6.24
10.42	5.83
15.88	6.43
25.33	5.77
16.33	6.17
10.19	5.96
10.34	6.28
13.11	5.58
19.63	6.15
13.94	6.1
7.34	6.23
7.94	4.93
12.29	5.88
10.49	5.64
9.59	6.28
15.06	5.56
9.29	6.36
9.29	5.38
14.76	6.04
18.51	5.71
10.12	5.94
10.86	6.45
7.57	5.6
13.19	6.15
9.52	5.47
12.66	6.73
18.36	5.86
16.93	6.46
13.19	6.2
9.52	6.2
15.81	5.62
14.61	5.89
21.73	5.52
16.71	5.92
31.25	7.78
11.76	6.46
16.71	5.47
19.71	9.97
13.19	5.64
12.89	5.88
7.87	5.71
13.64	5.54
19.11	6.74
9.59	6.14
15.36	6.76
14.69	5.74
16.11	5.47
9.07	6.71
19.18	6.92
12.59	6.94
13.34	6.46
12.44	5.86
9.97	5.02
8.24	6.11
25.33	5.79
15.21	6.57
14.39	5.57
21.88	7.41
11.39	6.19
14.01	9.31
12.44	6.9
15.44	5.75
26.08	9.61
10.27	6.67
9.82	5.33
10.49	4.88
29.52	9.84
15.88	6.12
12.21	7.39
16.78	5.64
24.43	12.09
13.04	6.42
16.78	6.58
7.57	5.79
10.94	5.66
8.02	6.2
33.57	13.33
11.24	5.71
11.39	5.32
7.57	8.07
20.53	9.35
12.21	7.01
13.94	5.9
8.69	6.4
14.09	5.23
13.86	6.54
14.84	6.79
13.56	6.38
24.35	9.19
16.18	5.29
12.89	6.35
18.58	12.1
11.76	5.62
10.64	5.55
20.16	5.7
14.16	6.58
37.46	10.3
13.56	7.42
13.19	6.5
16.33	6.99
13.79	6.04
15.44	5.91
5.69	6.93
23.38	6.15
11.39	6.65
8.54	5.79
24.28	6.24
20.23	8.42
11.84	6.15
16.33	5.93
11.99	9.46
7.79	5.65
18.96	6.08
13.71	6.26
11.99	6.14
13.49	6.88
13.94	5.61
19.48	6.63
20.01	9.01
6.97	5.81
14.61	6.71
13.41	6.02
7.87	8.09
12.96	7.12
13.04	6.06
6.22	6.4
21.2	5.78
9.82	5.15
10.71	8.86
22.48	9.59
19.86	7.76
13.86	6.64
15.51	7.15
11.09	6.28
14.31	7.08
17.23	5.79
15.88	6.12
13.04	5.28
18.51	7.55
9.59	7.01
14.91	6.26
17.16	5.75
15.66	8.79
20.23	6.28
11.31	6.5
13.79	6.09
8.17	7.54
8.17	6.64
8.69	6.18
11.16	6.65
25.03	6.63
20.53	6.03
14.91	6.52
12.89	7.11
13.19	5.49
23.53	6.19
16.56	7.2
8.69	8.2
25.93	8.52
10.42	6.45
7.57	4.78
10.19	5.17
9.07	6.59
14.09	5.96
18.96	6.34
7.72	6
17.23	8.36
14.01	5.07
11.16	5.78
55.07	17.06
11.99	6.88
9.82	6.07
15.66	6.82
9.82	7.04
11.39	8.4
7.87	5.87
8.54	5.61
8.39	5.72
13.04	6.66
26.6	12.43
22.18	6.35
12.29	5.07
25.7	6.6
11.84	5.93
33.19	6.63
12.81	6.75
18.81	5.24
9.89	6.57
60.77	16.05
20.76	6.31
13.86	5.41
9.82	5.29
17.61	6.31
11.69	6.7
20.23	6.84
7.57	5.99
11.31	6.46
17.23	6.3
15.29	6.03
15.59	6.53
21.95	6.02
9.44	6.48
12.89	6.4
16.93	6.43
18.88	5.66
9.37	6.1
16.18	5.51
14.61	6.54
10.19	6.02
10.56	5.48
10.04	5.63
16.26	5.86
9.67	6.18
7.87	7.08
22.93	6.3
14.61	6.24
28.7	17.29
19.93	8.33
9.44	5.59
19.56	6.23
7.87	6.88
13.04	5.88
15.36	6.18
20.38	6.16
11.84	7.51
6.82	6.51
10.56	5.6
13.71	5.21
11.24	7.21
13.34	5.4
13.19	6.15
18.73	6.19
8.17	5.46
11.39	6.76
14.54	5.25
11.39	6.17
13.19	5.44
12.66	6.46
10.34	6.03
18.43	6.99
14.09	5.62
11.24	5.85
5.47	6.82
12.36	6.45
11.09	6.58
31.32	14.58
7.64	5.76
15.29	5.66
15.96	6.19
14.84	6.63
19.41	5.88
16.56	6.45
14.91	5.78
13.79	6.99
21.88	6.85
27.27	6.21
13.49	9.11
7.04	6.83
16.71	7.7
11.39	6.24
14.01	8.68
17.76	5.89
4.42	6.02
18.13	6.94
11.99	6.93
10.49	6.81
7.94	6.96
16.93	5.93
13.26	6.41
10.34	6.7
10.42	6.79
17.68	5.95
22.93	10.62
9.89	6.5
12.51	7.62
7.87	6.63
15.06	6.54
17.23	5.7
25.48	8.13
18.58	6.96
14.54	5.69
6.89	6.47
15.96	6.6
13.26	9.07
10.79	6.5
14.99	6.7
21.5	7.38
15.74	9.28
13.56	6.65
19.86	7.04
19.26	6.25
9.89	6.16
15.96	8.74
17.01	6.02
10.79	9.38
14.61	7.18
18.06	6.26
15.74	9.02
10.64	7.08
16.56	6.7
10.19	7.33
10.34	7.03
13.56	6.66
11.39	6.57
10.42	6.8
17.16	8.71
10.94	7.2
9.74	6.64
16.56	6.56
18.43	6.28
11.16	6.5
19.11	6.41
15.29	6.21
10.27	9.58
12.36	6.11
30.27	6.74
13.94	6.05
17.23	6.12
16.56	7.32
14.16	7.11
8.24	6.93
12.14	7.48
10.42	6.07
17.01	7.13
11.31	5.85
15.96	6.02
8.92	8.34
12.29	6.85
27.12	8.7
14.39	5.88
25.18	9.2
17.31	6.94
12.51	6.42
10.64	5.95
13.26	6.51
13.79	6.74
11.09	8.64
7.57	7.23
16.18	6.88
19.18	6.66
6.14	6.54
18.81	6.67
21.43	6.66
12.14	6.55
8.54	6.68
12.36	7.41
17.61	6.85
11.54	6.12
15.51	6.19
11.54	6.9
20.53	6.51
15.06	8.91
23.75	6.33
10.86	6.22
17.01	8.23
14.84	7.3
12.21	6.53
14.46	6.59
15.29	7.17
13.71	8.49
11.69	7.67
14.09	5.77
12.29	7.16
13.19	6.45
31.4	11.19
10.79	7.88
9.14	6.77
12.44	5.83
12.59	5.51
13.94	7.23
7.04	5.64
9.59	6.27
17.98	6.9
5.02	7.15
9.74	7.08
12.29	5.83
13.94	7.4
71.11	23.41
16.41	6.89
11.76	8.06
14.54	7.4
31.02	10.5
48.93	14.3
11.99	6.69
12.59	6.63
25.78	13.3
11.39	6.89
15.88	7.52
28.4	7.16
48.7	12.04
13.71	9.17
15.96	7.4
25.7	9.58
11.61	6.17
10.64	6.93
7.87	7.53
42.63	12.88
12.14	7.75
10.12	8.1
11.31	7.51
11.09	7.78
15.44	7.93
15.51	9.99
13.64	8.12
13.34	9.15
8.84	5.29
8.69	5.39
8.99	5.69
10.19	5.12
18.81	9.24
8.54	5.25
8.84	4.29
9.44	4.7
8.99	4.93
17.46	8.39
9.82	4.81
10.19	5.82
13.41	5.94
10.56	5.5
15.51	5.56
13.79	6.12
11.24	5.23
10.04	5.16
11.84	6.17
11.99	6.48
15.96	6.07
11.76	6.22
30.57	5.7
17.38	5.79
8.99	6.43
13.19	6.89
36.72	5.23
26.9	10.38
21.28	6.1
32.52	4.55
10.42	4.94
27.57	7.6
19.48	4.87
13.19	5.08
16.18	6.13
11.61	5.09
23.08	5.76
12.81	5.11
26.9	5.09
16.56	6.04
11.61	5.46
52.15	11
15.59	6.64
25.03	12.57
29.82	5.41
21.13	5.24
14.69	5.28
20.08	5.85
19.26	5.02
10.19	4.6
9.74	5.88
17.68	5.86
52.23	12.98
19.26	5.29
20.16	5.4
23.68	5.2
30.87	5.4
19.33	5.25
19.33	5.38
21.43	4.77
11.54	7.31
8.32	5.85
8.84	6.25
11.54	6.53
11.39	5.14
24.65	4.95
21.73	5.21
31.47	5.13
23.38	5.85
11.84	6.73
16.18	7.15
15.51	6.23
18.13	5.71
23.53	5.79
23	5.39
8.69	6.96
20.23	10.46
9.97	6.54
21.5	5.38
22.78	5.79
15.21	10.71
12.81	6.01
14.69	7.35
13.41	5.78
19.18	6.64
10.34	8
24.5	5.25
25.1	5.62
14.31	5.96
14.16	6.2
16.78	9.24
23.83	5.63
14.76	6.51
25.7	5.51
10.71	5.09
9.37	5.52
15.66	5.48
11.09	7.51
16.26	7.53
16.93	4.98
10.19	6.32
28.7	5.18
14.69	6.34
20.46	11.15
34.32	5.81
24.65	5.83
9.44	6.89
23.45	10.56
10.71	6.85
16.03	5.89
8.77	7.02
15.14	5.96
15.06	9.2
15.96	5.27
23.08	4.86
8.69	6.84
13.26	7.44
15.29	5.75
21.5	6.74
10.19	7.51
8.09	6.67
12.06	8.02
10.19	8.26
39.64	8.93
10.34	6.53
11.01	6.56
9.14	6.54
16.18	10.27
17.76	8.1
10.19	7.98
8.32	6.45
7.49	7.78
10.64	8.25
14.69	9.26
9.74	9.95
8.54	7.75
13.94	10.61
9.29	9.15
10.49	6.11
11.31	8.26
7.79	8.86
7.42	6.77
12.36	9.16
7.27	7.79
72.01	18
8.32	7.68
88.64	16.72
8.69	7.41
54.17	10.54
12.74	7.21
9.89	6.3
10.27	7.69
9.44	8.27
10.19	7.87
21.43	9.73
43.23	10.87
13.19	10.22
15.06	8.96
12.14	8.52
8.77	7.94
9.59	6.12
15.59	7.99
21.65	10.69
7.19	6.15
10.49	5.53
9.52	9.4
8.39	5.48
39.94	9.67
6.59	5.88
15.06	9.08
21.5	7.31
7.27	7.34
29.67	9.81
6.74	4.99
28.1	11.47
28.32	9.72
17.61	7.89
7.04	8.19
31.62	10.92
7.94	5.37
24.95	10.5
9.14	6.37
11.54	5.45
7.27	6.77
17.08	5.51
7.04	5.76
11.76	6.24
6.67	5.17
51.03	15.95
9.29	10.33
9.14	6.93
26.08	10.64
7.19	5.39
8.69	6.72
9.44	9.07
16.78	8.25
15.81	6.55
16.56	6.48
16.48	6.03
9.67	7.88
9.59	6.66
13.26	7.58
6.44	5.21
11.69	6.99
10.94	6.55
14.24	6.01
19.33	6.71
10.42	7.15
15.88	7.92
2.1	6.89
11.54	6.68
10.12	6.39
8.92	6.51
6.14	6.59
6.89	5.5
8.47	7.19
11.54	6.27
7.49	6.61
17.76	10.54
9.67	7.03
6.89	5.57
14.46	6.34
11.46	8.44
15.29	9.47
10.64	13.59
10.34	6.59
24.28	6.55
16.63	9.88
12.59	5.96
12.06	6.83
8.24	7.85
8.62	4.55
10.34	5.29
13.19	5.55
29.67	6.51
9.37	6.61
9.07	6.08
8.47	4.81
13.41	6.55
13.34	6.67
21.8	5.62
12.74	6.57
6.74	5.67
13.49	5.68
13.04	6.44
11.39	6.52
10.49	6.72
10.86	5.08
7.34	4.34
7.94	6.17
15.51	6.83
10.04	9.11
8.39	6.57
8.02	4.93
19.03	10.8
25.93	11.04
11.91	7.54
18.58	6.88
32.07	10.17
8.99	6.45
26.97	6.63
17.16	6.58
40.76	10.24
11.84	5.13
12.59	6.04
16.93	6.61
19.03	6.26
18.43	6.93
19.78	12.16
8.24	7.51
11.69	8.65
20.08	5.99
7.42	5.64
11.09	6.89
40.54	17.42
20.76	10.37
7.42	6.41
13.26	6.31
13.34	5.79
11.09	5.49
12.74	10.53
13.19	6.9
10.04	6.14
15.51	10.07
20.38	6.31
12.14	5.97
12.06	5.97
9.89	7.36
20.53	8.86
43.38	11.3
17.68	6.45
18.21	9.72
18.58	7.66
20.53	9.06
22.4	6.15
11.09	5.55
13.49	6.5
16.26	6.3
10.49	6.73
7.79	5.21
11.91	6.13
37.76	11.58
11.39	5.2
24.05	8.73
7.34	5.16
11.91	6.8
9.44	6.71
10.64	6.18
6.74	7.36
10.49	7.36
4.95	5.38
16.56	5.89
10.71	5.36
11.24	7.57
12.21	5.82
18.58	5.93
11.24	5.41
10.71	6.86
3.37	6.47
6.44	7.36
18.06	5.67
27.8	6.43
13.49	6.66
14.46	5.58
13.49	9.79
14.69	8.28
7.94	5.69
8.17	6.66
15.51	6.9
26.37	7.78
16.78	5.69
14.39	5.86
35.52	11.32
9.29	7.81
24.58	6.11
15.29	6.63
6.67	7.3
29.67	11.49
10.79	6.27
14.99	8.36
29	7.02
14.69	6.15
8.54	8.01
14.69	6.2
13.71	6.29
11.69	6.76
8.99	7.15
12.36	8.55
13.34	6.57
14.99	5.63
6.74	7.99
9.97	5.82
21.58	5.99
22.48	6.56
11.09	6.4
19.26	6.63
9.67	6.95
8.99	7.6
7.94	5.14
27.42	6.49
10.27	7.09
12.74	6.33
15.59	6.33
6.59	6.92
13.79	6.38
7.79	7.02
20.23	5.71
7.79	5.11
11.54	6.64
9.14	5.34
15.21	6.63
11.39	6.17
9.67	6.27
11.69	6.67
9.44	6.32
12.06	5.93
13.19	6.45
13.04	6.39
8.09	6.73
22.03	6.3
10.94	7.84
12.81	5.95
6.59	6.97
16.11	6.42
11.99	9.53
7.27	9.15
12.89	6.46
23.68	6.91
12.29	5.43
11.99	6.71
14.39	6.08
19.78	5.66
11.09	5.48
11.46	6.81
13.11	5.92
7.49	4.65
13.94	6.62
12.06	6.56
11.99	5.39
13.04	7.11
11.39	5.95
22.93	5.98
5.77	7.06
19.41	5.34
8.92	7.34
6.44	6.24
14.76	6.1
10.27	7.55
11.46	6.24
12.51	6.49
14.84	6.92
16.03	6.43
8.47	7.86
18.58	7.33
15.14	6.23
7.49	7.07
13.34	7.33
10.42	6.04
15.66	7.46
20.38	7.25
14.76	7.03
3.52	6.45
30.87	7.51
14.39	5.78
23.08	7.07
12.59	6.48
18.36	6.43
17.01	8.96
22.93	6.47
6.67	7.06
15.06	6.79
40.46	14.06
3.15	6.83
0.75	6.1
14.54	6.22
54.32	16.51
20.76	6.09
11.61	5.53
25.85	6.15
21.73	6.59
14.39	6.32
12.29	6.25
13.94	7.32
15.44	7.28
9.52	7.32
25.18	5.57
59.19	11.88
11.31	5.07
12.14	7.87
15.44	6.32
24.13	10.83
17.38	6.21
34.17	13.9
16.11	7.87
10.64	6.38
11.01	5.99
17.53	6.61
19.93	5.88
10.64	6.75
11.24	6.65
11.61	5.45
14.01	6.6
5.84	6.36
11.91	6.88
11.46	7.97
42.26	12.17
9.89	8.7
15.81	8.49
10.12	8.36
12.14	5.6
14.61	7.25
16.48	6
10.56	7.74
11.99	6.85
11.09	7.59
17.08	6.36
13.64	5.96
10.19	8.52
20.01	6.39
13.49	5.33
9.29	7.21
12.44	7.05
11.84	7.37
19.26	12.58
8.99	6.89
12.66	7.04
11.39	5.87
12.89	7.23
13.04	8.39
12.74	6.81
34.39	7.25
23.83	6.13
10.71	6.88
9.82	6.28
18.58	6.56
20.46	6.89
12.06	6.66
12.74	7.01
11.61	6.31
13.64	6.13
17.68	7.42
14.09	6.22
12.66	6.86
18.28	7.28
13.19	6.93
11.61	6.3
9.37	6.61
14.31	7.03
13.49	6.02
7.27	5.16
14.54	7.87
7.12	9.16
15.81	5.84
14.99	5.81
14.39	5.57
7.94	8.85
8.32	7.67
8.17	10.72
14.99	5.34
21.13	7.56
12.44	6.6
17.98	7.15
22.33	7.46
13.86	7.12
14.01	7.04
17.83	6.54
13.64	5.66
8.32	6.15
9.22	6.41
9.67	9.5
17.23	6.6
10.49	7.56
14.39	6.46
11.91	6.75
11.24	6.03
20.38	7.12
10.27	10.72
11.16	6.66
10.34	6.94
22.33	6.78
15.88	6.22
12.74	5.84
11.16	8.25
13.86	5.9
8.62	8.07
9.44	7.35
11.69	6.08
10.12	5.8
15.51	5.96
15.36	6.95
8.32	7.41
8.39	5.29
14.91	6.98
10.79	7.18
15.96	9.1
15.66	6.91
11.99	8.39
33.19	11.16
23.83	7.9
12.14	6.1
11.91	7.2
36.27	12.99
16.03	7.03
12.81	8.25
14.99	5.51
17.76	6.45
10.12	8.39
11.01	6.15
16.63	6.41
16.41	6.64
8.69	7.24
7.72	7.01
18.73	7.02
13.79	5.95
14.39	7.06
11.39	7.32
23.83	14.77
14.46	7.02
21.58	9.62
22.1	6.84
20.38	7.13
5.17	7.51
27.5	5.48
19.18	7.17
14.76	8.11
13.94	5.26
16.78	6.81
57.77	13.42
13.41	6.6
9.44	10.74
18.43	14.25
10.64	6.26
9.97	8.2
21.13	15.19
47.43	15.72
7.57	7.25
20.53	5.26
12.06	7.6
19.86	7.57
18.21	6.33
22.78	16.22
19.03	12.76
11.46	6.39
13.04	8.96
14.54	6.75
26.37	11.78
15.36	7.39
51.78	16.01
25.63	19.32
12.89	5.71
19.71	5.12
15.74	6.44
14.69	6.13
10.79	6.41
15.06	7.3
15.88	5.8
10.27	6.05
17.31	8.84
22.25	5.4
9.97	8.53
15.59	6.63
14.16	6.46
13.19	5.54
24.8	6.01
11.61	8.95
18.81	7.55
9.14	7.53
14.84	6.46
8.69	6.11
12.81	7.25
18.13	8.52
21.58	13.14
8.69	6.51
11.46	7.48
11.16	8.09
13.56	7.53
13.19	6.78
15.59	7.7
14.76	6
14.61	7.06
15.96	5.92
14.99	7.03
19.48	6.02
12.81	6.71
13.11	5.56
16.03	5.98
14.84	5.77
13.04	5.26
18.96	6.52
12.89	7.46
11.09	6.53
17.08	5.52
10.42	6.34
11.76	6.02
13.56	5.93
14.99	5.58
13.64	6.16
11.91	6.79
13.94	5.8
15.74	7.32
16.56	5.89
9.74	6.23
10.49	7.66
17.01	11.25
13.41	5.13
13.94	7.13
10.12	5.64
11.69	7.1
17.23	6.9
10.94	7.41
11.99	7.24
37.61	13.08
11.69	7.08
13.64	6.75
20.61	5.85
15.74	6.53
86.69	16.82
16.93	8.16
11.09	5.74
16.71	7.54
18.51	12.64
22.33	11.65
20.83	13.15
33.49	7.27
14.09	8.19
11.39	8.49
9.82	5.65
17.61	6.48
14.16	7.18
12.29	5.71
9.29	5.79
66.91	17.6
15.66	6.02
42.63	13.98
18.73	5.15
8.99	7.09
8.92	6.8
13.64	7.18
14.99	6.43
8.54	7.68
13.41	5.65
13.64	5.42
16.63	5.85
10.86	5.76
11.76	5.69
13.34	5.4
6.89	5.92
9.74	6.35
11.91	5.91
21.65	5.41
13.79	5.09
17.23	11.11
10.04	5.23
37.31	7.53
9.14	5.89
9.89	9.43
20.53	7.16
13.79	6.61
18.73	5.96
11.16	5.19
12.74	4.95
8.24	6.54
12.36	5.69
14.54	6.68
19.71	6.8
9.59	6.81
16.86	5.73
9.14	5.9
14.24	6.27
17.61	5.32
15.88	5.66
8.47	6.71
17.31	6.78
12.36	6.91
10.79	7.88
24.58	6.26
22.7	6.63
12.06	5.58
13.04	5.36
31.62	11.15
11.31	6.13
23.98	6.26
9.82	5.43
18.66	6.09
18.13	5.51
13.34	6.08
17.31	6.35
10.19	6.54
9.14	6.69
16.78	6.46
15.21	5.95
26.82	6.2
16.63	5.67
13.04	5.97
14.24	5.61
18.58	5.8
14.09	8.11
7.87	5.95
16.41	10.92
15.66	7.07
16.78	5.58
14.99	10.41
13.49	5.97
[truncated: 25,680 more rows]

## Sheet: ketotifen-gate1
Nuclei Area (μm²)	Nuclei Mean Intensity
6.97	35.61
0.22	24
8.17	35.05
21.43	30.82
9.74	38.65
12.89	33.17
28.1	39.09
17.76	35.76
14.91	33.55
12.74	30.27
13.86	30.14
11.09	28.13
23.38	35.11
7.72	23.71
9.14	21.73
22.93	38.83
16.86	33.15
23.98	30.77
6.67	24.9
14.01	34.21
15.36	34.42
14.31	29.55
20.08	38.78
14.84	30.29
11.61	30.66
26.3	39.28
19.26	33.06
19.86	31.7
6.29	30.11
19.56	37.06
17.68	30.36
30.35	35.45
31.1	37.3
14.46	32.93
22.63	30.4
6.37	34.22
6.97	25.84
5.17	24.46
7.64	23.24
23.15	35.3
10.86	26.14
17.91	32.72
21.43	34.25
15.51	26.39
30.05	35.88
28.32	37.51
11.31	29.11
34.92	63.54
27.65	38.67
21.73	28.53
12.36	31.35
17.31	28.61
10.42	25.41
17.16	27.36
29.45	32.96
23.38	32.93
23.15	34.81
17.61	28.85
24.95	34.18
26.08	34.53
27.8	36.45
39.11	43.97
31.17	32.68
7.27	58.99
10.27	42.39
12.81	35.09
6.59	47.19
6.59	40.56
7.94	41.12
3.67	28.24
7.57	37.38
4.65	38.74
7.19	36.81
17.83	40.86
13.41	31.06
6.74	30.92
7.04	40.39
5.47	34.78
4.87	39.32
10.79	40.89
5.25	36.61
5.84	32.9
4.65	35.06
8.92	40.61
22.18	43.85
5.92	28.19
8.99	29.9
14.84	33.99
5.32	44.52
5.84	29.15
7.94	36.6
16.78	37.64
12.74	32.16
11.09	41.3
11.61	30.92
23.38	34.68
6.22	30.33
10.56	38.1
18.13	38.82
8.77	32.03
7.34	33.44
13.79	39.89
12.14	31.79
12.89	37.8
4.95	29.64
15.51	39.06
11.61	36.46
14.31	39.3
17.53	39.62
16.86	36.76
14.09	42.85
5.32	38.87
16.48	35.23
14.16	32.37
10.27	33.65
16.03	34.21
14.39	41.26
10.79	34.62
25.63	37.68
17.38	35.39
5.02	34.48
9.22	30.02
5.54	27.43
7.34	33.04
20.38	37.51
12.06	51.93
9.82	35.22
15.51	45.22
19.11	38.44
15.36	37.31
25.85	31.67
30.57	40.47
12.21	41.5
22.85	42.19
18.28	41.51
5.77	33.32
11.01	30.01
23.83	33.09
18.13	41.57
11.54	29.09
20.68	38.05
6.74	41.17
26.45	40.18
10.19	39.57
15.44	34.63
14.84	41.45
5.92	34.15
9.52	38.44
14.69	40.82
14.24	34.52
4.87	26.77
13.41	30.21
19.71	32.49
14.24	32.37
6.67	32.16
16.48	49.48
4.8	28.73
18.06	30.55
30.87	42.23
4.87	39.77
16.26	37.73
4.72	39.89
9.37	42.54
12.74	45.19
8.09	46.3
15.29	39.07
5.62	30.09
7.04	25.95
5.92	30.29
19.86	42.22
7.57	36.98
9.89	38.62
7.79	34.85
14.31	32.18
16.33	52.63
5.25	34.44
9.67	39.93
15.29	44.64
10.42	45.53
6.67	41.79
8.02	36.36
16.03	35.44
7.72	29.47
9.14	42.39
10.64	40.02
13.64	39.82
16.26	39.1
4.87	27.97
7.72	41.8
7.64	30.39
5.84	35.21
9.59	33.42
7.12	40.71
14.99	36.73
6.59	31.11
5.39	28
5.47	32.6
6.52	45.23
10.86	41.85
5.62	27.61
7.87	38.67
8.69	32.29
18.96	43.79
8.17	40.72
20.01	45.75
11.84	39.04
14.09	40.09
5.47	37.47
9.22	45.62
22.85	43.46
23.3	38.54
12.29	38.63
5.47	42.3
14.54	35.3
35.97	59.65
19.41	39.74
16.41	40.33
10.64	40.37
15.66	41.06
10.04	37.83
5.39	43.24
23.75	30.62
4.95	37.08
9.37	41.38
16.41	48.71
17.98	44.93
35.74	54.02
12.51	43.01
9.22	42.57
14.84	40.82
5.77	29.91
16.63	39.32
14.09	36.61
23.15	40.59
16.56	36.35
23.75	38.46
17.53	36.35
16.18	38.91
5.25	36.73
14.91	49.8
10.19	38.79
17.68	32.25
18.13	42.01
32.59	38.42
15.59	37.86
5.99	34.51
18.81	45.21
20.68	42.94
15.14	42.41
12.44	39.67
9.89	41.18
15.74	43.43
5.32	33.24
18.06	48.17
12.44	37.89
10.42	35.56
20.38	49.16
8.92	43.1
19.86	44.41
14.01	43.9
10.56	40.26
19.03	46.49
13.94	40.9
9.89	35.02
4.72	31.81
9.37	41.29
17.46	47.97
5.32	34.73
12.14	38.65
6.29	34.77
36.57	42.83
28.25	49.96
15.59	31.44
29.52	43.55
19.78	46.37
15.06	37.65
5.62	31.19
50.13	50.33
49.53	54.26
13.94	35.1
11.39	39.78
24.8	39.74
5.17	32.25
7.34	34.83
22.03	40.01
20.91	39.22
15.21	43.75
17.46	47.57
15.36	39.38
10.42	36.16
12.06	44.39
9.97	31.68
20.08	37.16
18.88	39.94
13.94	43.88
13.94	40.57
16.71	49.74
18.21	44.89
27.2	43.48
5.32	32.94
23.6	46.34
26.75	36.08
18.36	43.63
22.33	43.89
16.26	47.43
20.16	36.19
23.83	42.36
8.02	32.3
10.42	41.42
65.11	60.48
5.17	29.28
20.68	48.42
9.97	43.22
5.62	29.35
16.11	44.6
39.86	67.68
5.99	40
17.38	38.63
16.86	43.84
18.28	42.45
12.21	40.73
26.6	40.13
10.86	36.05
4.72	27.14
22.55	41.82
7.49	30.95
42.93	54.42
21.2	39.91
22.03	47.95
8.24	39.61
48.48	50.26
4.8	30.16
21.88	54.28
6.59	33.9
15.81	43.27
9.52	35.31
9.52	41.09
7.49	36.33
16.86	50.18
17.31	42.18
66.09	49.5
9.29	47.42
12.36	41.36
41.51	37.92
11.84	40.95
23.6	55.54
10.19	31.05
8.77	29.91
38.44	53.62
19.86	42.15
33.04	42.01
34.39	69.53
10.86	47.02
17.23	42.01
19.41	48.41
13.64	28.39
4.87	34.57
12.14	37.88
6.89	34.8
22.78	34.77
23	39.83
18.21	49.05
16.26	41.08
14.99	35.62
13.49	42.93
35.29	47.36
5.39	29.38
26.6	44.74
18.73	39.67
13.49	44.69
19.03	41.35
18.66	46.97
5.92	29.68
47.36	40.75
4.65	40.61
36.42	41.69
26.75	54.69
22.78	46.84
5.47	41.92
15.59	34.85
11.84	33.27
6.89	36.14
21.43	45.22
20.83	36.52
28.77	43.85
6.52	33.75
5.39	43.31
28.7	67.61
12.06	29.91
18.43	36.67
38.29	42.62
18.58	34.1
50.65	70.41
28.77	43.35
11.99	30.86
12.44	32.98
14.31	48.06
50.95	50.15
21.73	39.54
14.61	32.25
22.03	47.53
16.48	53.82
36.64	56.69
13.71	40.92
11.69	30.21
25.7	45.36
18.21	48.27
27.05	52.58
31.99	57.39
17.23	46.26
5.54	39.77
11.01	39.55
20.01	39.84
11.84	49.65
16.93	49.65
22.85	39.42
20.61	41.47
8.09	35.18
14.31	43.77
48.55	49.85
11.99	30.98
19.26	34.79
29.52	41.68
22.93	47.93
40.24	47.7
10.94	44.1
23.98	53.28
19.78	53.66
26.15	48.71
14.01	45.26
18.81	42.34
51.55	43.38
6.29	32.2
6.67	30.88
20.46	50.54
32.67	55.76
22.1	57.46
9.59	39.07
12.96	37.89
15.44	49.16
5.47	31.7
23.53	50.38
29.3	59.34
23.45	40.7
25.78	42.57
18.13	42.14
23.38	57.38
39.56	46.42
40.46	45.13
34.54	43.49
16.03	34.21
20.91	52.73
4.8	36.55
29.82	47.3
17.31	38.35
4.8	33.81
24.05	41.42
14.46	43
24.95	42.53
35.67	54.14
39.04	55.97
18.06	44.99
12.29	38.07
5.1	27.63
66.61	56.2
12.14	37.4
7.64	31.69
5.77	41.26
14.99	37.6
10.19	51.8
21.65	36.46
14.24	43.43
24.65	39.4
22.55	32.55
26.52	59.95
8.54	38.49
8.92	32.14
19.26	41.18
18.81	53.82
32.52	53.12
28.1	39.66
17.61	36.99
20.68	42.85
17.53	39.04
59.64	45.43
37.91	48.64
17.53	44.34
30.42	46.77
11.46	39.35
6.14	30.6
32.22	52.99
18.58	41.14
18.43	45.45
23	36.18
10.94	41.32
47.88	50.26
19.11	44.33
17.91	44.72
31.32	41.3
17.83	47.57
41.74	49.17
9.97	36.27
41.44	40.89
4.8	37.38
61.82	55.48
29.3	44.62
19.63	47.31
20.46	38.09
23.68	59.41
11.39	41.77
11.84	45.17
26.15	44.73
8.17	43.92
30.05	48.23
15.66	45.26
48.18	47.04
33.79	42.92
26.45	31.04
21.5	38.82
34.32	43.23
15.96	39.88
42.56	40.28
48.7	69.25
20.08	38.23
6.97	33.62
13.79	37.73
30.87	51.17
97.71	56.39
13.41	41.72
19.48	37.02
43.08	47.63
18.73	39.78
100.55	46.49
8.32	37.54
44.96	47.67
12.14	39.47
16.03	37.1
47.28	48.2
31.62	32.08
6.37	46.09
33.04	44.7
22.48	47.59
10.79	36.72
8.62	27.9
36.79	38.5
26	49.68
9.07	46.51
10.34	40.01
24.2	40.11
5.32	33.82
5.92	46.89
12.81	48.11
5.1	41.88
20.91	43.31
20.91	49.44
9.44	52.66
5.1	40.9
9.59	39.12
10.49	37.09
13.79	42.05
8.92	47.43
10.27	40.36
10.04	41.9
5.1	36.25
15.81	38.07
9.74	45.32
5.17	38.55
5.54	34.88
22.1	49.2
5.47	40.04
9.22	49.76
7.57	34.62
7.42	37.22
5.39	38.25
5.17	35.78
11.01	37.69
8.69	37.84
20.53	42.76
11.31	37.99
9.44	36.16
6.22	41.99
12.66	45.25
8.99	45.07
20.91	42.58
20.38	35.12
26.15	31.92
16.86	37.56
10.79	33.69
13.26	35.37
11.61	41.77
6.97	43.33
11.31	49.32
18.51	46.4
7.57	43.37
16.03	43.11
15.66	43.36
18.43	43.95
15.81	33.97
15.29	37.26
30.42	39.66
6.82	42.46
11.39	45.1
10.86	34.34
12.21	43.39
8.39	30.82
5.1	43.26
28.92	42.74
11.24	36.8
9.14	34.02
11.16	33.5
19.18	46.44
6.52	31.66
15.29	39.28
7.72	42.59
18.66	49.81
5.32	39.83
14.76	36.98
9.52	34.67
18.13	45.83
14.16	41.02
19.93	40.3
16.11	33.35
25.7	39.29
11.16	40.18
18.36	52.24
12.74	51.1
5.02	35.75
5.17	32.42
8.47	35.19
11.91	45.09
8.77	35.44
5.02	46.78
6.67	35.99
9.74	39.4
11.09	33.76
16.41	42.55
9.29	33.74
6.59	31
13.19	36.37
5.99	30.53
7.57	33.06
14.91	46.41
25.4	33.85
15.59	38.31
13.19	42.95
14.09	38.78
18.66	43.33
18.81	31.49
5.54	31.95
14.31	39.39
6.52	36.6
5.69	27.49
16.26	40.76
14.09	38.9
23.45	39.51
12.36	35.53
16.26	43.46
12.89	35.49
6.89	29.91
20.31	33.2
5.99	29.01
13.34	40.8
21.88	38.02
14.31	46.52
5.32	31.89
10.49	35.59
11.16	32.06
15.88	43.25
14.16	41.52
10.19	39.68
6.14	46.29
13.26	41.55
11.46	42.2
7.04	35.43
15.36	42.96
6.59	32.75
13.56	37.47
5.77	43.58
11.91	31.01
6.97	47.4
14.31	42.56
14.91	36.84
10.04	34.93
9.29	36.57
9.82	37.55
33.12	36.57
14.84	39.72
10.86	53.89
9.67	39
9.82	36.79
11.84	41.52
16.86	35.7
12.59	49.57
17.08	40.01
7.34	35.17
5.39	29.28
8.09	39.95
13.56	47.29
12.66	36.44
7.87	34.32
8.99	36.47
10.19	39.84
12.44	40.31
8.09	32.76
13.64	45.62
19.56	47.21
5.02	38.19
5.47	35.93
5.32	45.37
10.71	33.58
13.86	31.21
10.49	43.69
7.27	33.49
8.02	36.31
13.19	38.53
12.81	34.04
8.32	33.7
13.04	39.97
9.44	43.87
10.42	37.84
14.61	44.31
14.39	33.14
9.44	37.05
8.39	37.18
10.19	36.22
9.52	42.49
6.29	41.32
12.81	40.08
24.58	37.02
6.67	37.97
23.75	46.06
18.88	50.63
17.23	51.55
5.47	40.19
13.34	41.71
13.49	41.92
13.71	45.17
19.56	54.94
10.94	38.55
5.02	28.81
17.46	41.03
9.07	40.72
7.57	33.74
32.37	49.75
10.42	36.04
8.02	38.79
13.11	45.37
13.94	37.18
16.56	43.71
5.32	32
11.01	39.11
5.1	37.44
9.44	43.97
15.14	39.38
12.29	33.11
12.96	40.98
27.5	50.9
31.25	57.11
9.29	43.73
13.49	43.79
13.34	45.34
20.61	46.6
10.71	42.85
12.74	41.74
6.52	41.62
13.86	41.3
8.09	33.82
25.4	53.1
14.99	53.3
11.39	45.65
9.67	41.55
23.53	52.28
15.88	42.29
15.06	48.64
23.53	48.63
22.63	43.69
10.34	43.99
5.1	30.69
15.88	53.82
10.94	37.5
5.02	30.54
8.69	32.09
13.49	50.25
7.34	36.35
5.25	39.17
47.36	42.48
12.21	40.68
5.69	27.68
10.42	44.84
11.99	39.26
10.71	39.55
9.52	39.19
22.4	43.79
15.81	38.89
22.18	37.16
8.09	42.75
27.87	44.01
19.03	38.28
14.99	36.57
11.54	32.36
38.36	44.78
16.48	49.94
28.1	47.73
5.69	31.13
36.57	48.25
24.05	41.95
5.92	44.24
11.91	43.94
5.02	28.36
8.77	54.69
13.26	39.46
10.64	38.72
22.78	44.61
19.71	50.83
15.74	48.29
15.96	43.45
16.33	44.8
16.78	39.26
32.37	46.7
19.11	37.73
16.78	41.44
18.13	43.99
42.33	53.26
11.39	41.78
10.19	40.77
5.77	31.66
10.49	31.32
29.15	40.88
18.28	53.99
18.88	42.9
20.38	52.63
19.03	51.24
9.82	42.96
52.6	45.18
20.01	54.74
6.82	34.65
24.8	46.79
25.1	45.13
7.49	40.96
14.91	52.09
7.19	45.05
26.82	53.08
52.68	45.07
16.41	56.14
9.37	37.43
13.34	41.83
21.28	45.7
46.68	56.18
40.99	52.3
17.01	43.94
10.94	39.47
23.53	49.06
20.68	55.07
7.72	30.63
15.96	44.68
13.64	37.93
10.79	28.58
17.16	50.62
14.76	40.68
17.16	63.06
18.66	43.37
34.47	63.72
6.37	38.33
27.27	34.66
9.67	35.17
26.97	55.35
11.91	38.87
58.74	61.08
15.88	49.85
7.49	45.13
20.91	40.49
16.11	43.79
26.15	44.27
11.09	40
8.99	39.95
24.95	51.62
13.41	37.35
6.74	44.83
7.64	39.25
30.12	51.1
36.87	50.76
21.88	65.7
61.59	41.92
11.61	41.19
15.81	44.64
21.2	36.16
69.01	59.05
16.93	33.65
14.46	35.93
5.54	34.58
22.25	57.08
9.67	33.5
22.4	47.66
47.28	48.42
11.09	40.76
7.87	40.09
32.82	56.89
15.06	43.99
45.18	53.98
6.29	30.58
33.27	52.99
10.34	41.62
13.49	46.95
14.01	42.78
31.92	60.42
19.93	47.94
8.47	40.54
45.03	67.93
23.3	49.66
42.11	52.31
14.01	53.28
17.83	46.45
8.09	31.13
19.56	35.19
31.17	41.12
14.09	38.18
11.76	50.59
60.99	53.68
11.54	30.19
8.17	43.15
27.27	48.74
34.39	51
22.93	38.43
13.64	49.63
13.79	55.9
15.51	39.71
14.31	42.44
13.11	40.71
5.25	31.01
93.74	95.97
17.91	42.13
22.18	53.15
16.26	49.61
23.98	49.79
10.19	46.97
45.03	53.55
12.66	39.73
7.87	40.65
41.36	47.59
15.21	46.33
20.31	49.22
27.72	57.97
34.62	49.49
6.59	36.92
31.02	51.13
38.59	43.12
35.74	60.92
7.49	38.1
13.19	41.23
32.89	52.15
10.94	44.6
46.68	49.35
24.73	48.37
14.61	46.68
6.07	36.94
19.86	46.88
7.64	31.56
22.78	45.16
21.73	51.42
24.8	54.94
7.42	38.02
30.72	48.81
12.06	50.83
18.36	49.22
5.02	29.82
21.43	42.82
42.86	92.37
16.48	49.88
55.6	52.36
25.63	46.24
7.57	32.44
145.81	55.43
20.61	49.05
17.31	47.02
21.13	47.93
37.61	45.36
13.11	51.54
30.42	54.36
17.16	46.35
36.72	50.93
13.94	47.99
27.72	44.79
15.88	33.08
6.14	27.5
49.23	54.98
20.68	44.73
21.06	45.82
47.95	56.24
19.41	74.44
7.57	44.79
16.03	53.26
36.42	56.5
16.56	39.95
27.35	51.47
21.06	43.89
48.85	52.44
35.22	50.64
31.25	42.38
21.35	49.21
12.89	50.51
15.66	39.33
5.47	39.58
18.51	45.42
6.97	33.91
8.77	33.65
16.86	42.41
42.19	43.85
7.12	40.66
64.36	48.91
29.45	43.33
16.93	37.96
11.09	40.02
49.68	53.44
96.96	75.12
8.24	33.9
23.08	45.11
16.33	47.78
7.57	29.45
6.44	39.7
12.96	52.23
15.74	44.37
16.03	47.07
14.69	49.03
22.7	54.51
21.28	44.64
20.23	45.32
33.19	40.36
59.04	45.81
15.88	39.62
16.78	38.32
7.79	38.25
10.86	29.75
6.97	31.57
14.54	46.89
18.73	50.85
48.4	51.41
33.64	49.24
11.01	39.33
12.21	37.13
25.63	52.06
10.56	30.89
17.76	43.46
37.61	47.89
17.23	54.36
23.3	36.5
27.72	48.07
72.61	43.5
9.82	41.73
10.04	39.12
53.72	49.67
15.88	38.42
19.03	42.24
12.89	40.47
6.29	44.31
45.26	52.27
6.14	32.5
16.93	47.92
7.64	30.07
9.22	39.43
34.09	34.06
15.88	44.54
19.26	39.75
12.21	34.98
10.49	30.99
16.56	39.81
13.56	42.45
22.93	52.83
61.07	62.4
16.56	38
32.67	46.94
16.03	45.73
13.79	47.62
12.44	50.55
50.43	53.04
14.09	37.07
17.61	41.89
7.12	29.61
74.93	44.26
41.06	35.52
24.28	49.65
31.47	50.26
20.46	47.78
19.18	48.71
17.31	61.02
59.42	52.15
9.29	38.6
24.73	50.15
21.28	50.19
16.11	47.04
50.5	57.36
24.65	37.3
11.91	33.72
9.67	29.65
22.03	43.07
7.57	32.41
34.32	41.68
34.69	50.6
32.22	52.48
17.46	37.89
28.32	44.53
5.32	27.82
16.41	52.56
16.03	50.76
20.46	38.64
17.16	36.42
20.61	47.3
14.54	43.88
12.59	37.89
27.35	47.9
26	47.36
6.59	29.03
5.54	36.95
26	45.08
14.91	29.54
19.18	47.34
29	55.26
17.53	33.23
19.03	46.06
9.59	37.41
29.15	44.12
24.95	56.66
12.06	38.43
38.51	36.48
12.14	37.86
17.31	48.61
24.8	36.02
22.7	42.52
92.76	50.81
7.27	30.33
12.14	37.62
18.13	51.64
22.63	50.5
16.18	37.4
20.68	44.45
30.72	42.29
15.96	47.18
17.16	49.45
48.55	56.73
40.76	45.7
42.04	32.82
14.46	39.49
18.73	26.74
16.41	40.11
39.86	59.29
26.08	45.23
15.21	43.06
12.96	31.33
9.59	27.93
10.94	39.42
49.23	32.18
16.48	44.65
14.61	38.43
34.09	39.7
13.26	33.34
5.92	27.05
9.44	38.63
12.74	33.41
5.99	28.41
35.59	49.95
7.12	29.2
18.58	36.88
8.69	40.72
15.06	44.17
12.06	39.8
10.19	27.06
23.08	43.85
22.63	44.99
25.63	44.52
20.16	56.55
12.59	31.11
35.74	41.7
18.43	41.59
26.82	52.24
13.56	36.54
11.46	37.37
5.77	36.74
5.47	27.42
53.05	49.47
35.74	52.6
31.4	46.47
17.98	36.34
16.86	36.52
22.7	55.7
5.02	31.03
20.16	37.14
15.74	42.67
13.11	28.63
27.42	42.8
31.55	44.1
12.06	41.58
17.38	34.1
11.16	31.79
40.69	48.03
9.89	30.39
20.16	45.72
11.91	33.68
33.12	48.86
22.33	51.23
28.55	39.87
20.23	40.27
16.03	43.22
13.71	47.75
22.18	46.77
26.15	46.25
14.46	34.72
7.57	30.74
14.01	34.24
12.44	38.33
26.97	44.61
39.79	44.23
22.93	39.64
30.5	42.37
18.88	31.69
26.6	51.91
12.44	32.09
8.24	39.85
11.16	36.92
16.78	42.06
31.92	40.18
12.59	42.53
23.08	52.74
19.33	46.05
13.86	28.45
22.7	49.67
28.7	44.96
8.69	40.41
14.01	53.16
46.68	44.05
35.82	50.81
16.18	31.59
7.79	29.94
17.83	46.44
6.14	27.34
13.64	53.96
27.87	47.99
34.84	59.74
24.13	53.09
13.79	30.41
12.89	43.88
7.94	29.73
34.69	47.01
23.68	49.52
18.51	44.87
19.41	38.75
15.74	49.91
11.54	33.38
21.95	41.54
23.38	40.93
17.31	45.37
14.16	31.47
21.5	32.03
15.96	41.3
9.37	29.14
10.94	42.09
17.68	30.34
17.53	47.48
12.59	30.61
24.05	41.79
27.87	43.28
9.82	30.57
26.3	43.15
6.59	34.42
29	34.37
32.37	37.03
10.86	28.06
20.23	33.44
13.11	42.08
20.91	49.64
10.04	32.08
42.04	40.82
10.42	37.2
38.36	45.89
42.11	45.09
15.21	54.2
8.99	30.73
6.29	40.15
19.33	31
11.69	45.26
20.08	48.39
41.66	47.44
14.46	41.13
58.37	61.61
11.84	43.54
11.54	31.56
27.05	42.6
13.56	29.22
16.41	47.01
6.82	33.07
6.44	44.71
11.01	39.25
8.02	29.02
23.15	47.78
14.16	36.43
39.64	42.5
27.5	41.66
17.31	40.69
11.76	45.51
14.16	40.73
15.14	39.34
15.51	39
5.17	29.96
14.16	39.57
8.02	32.5
8.69	32.56
6.52	33.47
10.79	32.31
6.44	25.86
7.94	32.43
29.3	34.01
10.49	29.95
8.54	33.4
17.76	28.71
5.1	28.12
4.8	26.23
9.07	38.91
6.74	32.27
8.47	34.54
4.95	31.09
8.47	30.79
38.66	31.58
17.68	30.86
9.37	29.6
18.81	32.78
7.27	29.43
36.57	37.57
29.07	34.91
7.34	32.39
7.27	26.34
7.04	25.69
19.18	35.34
18.13	39.24
7.57	29.47
9.52	29.69
18.96	34.6
17.98	33.49
19.56	36.79
5.32	24.59
11.91	28.64
11.99	26.6
18.06	30.25
32.89	34.56
18.43	32
23.3	36.23
12.59	27.4
6.14	25.83
16.41	31.38
17.53	37.68
18.88	32.85
14.01	27.94
5.77	22.99
11.01	26.88
20.38	27.24
14.54	28.41
6.44	23.93
24.2	31.08
32.89	36.26
4.87	26.51
11.76	30.38
4.8	32.23
25.4	31.82
15.81	30.93
19.18	27.45
12.51	32.02
26.37	33.21
4.87	20.29
18.36	36
15.81	35.02
19.03	34.13
6.22	25.98
6.44	23.65
28.17	26.66
9.14	30.83
11.01	22.93
10.79	26.2
20.53	33.13
29.3	29.13
10.71	23.23
13.71	32.21
5.77	31.73
7.72	23.42
19.41	29.45
13.04	39.02
14.31	32.4
9.44	25.04
15.96	30.42
7.57	32.57
7.04	26.27
17.16	31.27
18.96	28.18
15.51	24.12
13.56	30.91
18.88	31.15
22.55	28.79
13.34	38.44
11.24	28.41
11.61	31.65
12.51	35.83
29.07	38.27
4.8	21.5
6.52	30.38
17.01	28.91
6.07	30.43
7.12	32.02
23.83	38.28
13.86	26.46
26.15	46.18
14.24	26.18
13.19	39.13
6.97	28.31
15.14	32.51
5.92	23.54
19.11	29.09
7.79	28.05
17.76	31.69
13.26	27.32
11.84	42.03
10.34	35.28
15.06	39.56
6.07	29.01
4.65	27.56
5.17	28.38
17.53	36
10.79	33.42
24.88	38.97
16.33	28.8
22.18	30.91
5.47	32.33
26.6	31.72
29.67	34.85
6.82	32.65
6.97	29.85
4.65	32.82
26.08	39.01
7.12	33.28
10.86	32.63
9.29	27.41
24.95	41.5
27.57	40.11
21.73	31.88
5.77	35.97
6.37	32.78
5.99	34.79
27.42	36.58
21.35	32.21
6.37	35.29
7.64	30.73
26.15	33.36
6.07	30.69
8.54	37.15
5.54	29.05
8.09	30.8
4.5	22.53
4.8	33.52
15.74	24.46
26.15	40.45
12.96	32.35
6.22	33.78
20.23	42.9
29.3	37.18
8.02	25.49
5.02	32.7
23.75	40.3
23.6	40.92
7.19	31.09
6.74	31.92
4.65	31.03
26.52	38.52
6.74	24.19
4.72	30.38
19.48	31.72
24.28	38.89
20.38	43.4
15.21	26.35
24.73	41.4
25.48	41.15
8.32	27.05
4.5	27.85
28.25	37.11
9.59	33.68
6.59	28.75
8.32	24.37
23.15	44.3
8.77	25.19
11.76	30.46
5.99	30.6
24.35	40.98
7.42	31.66
26.15	30.07
23.98	39.23
14.31	34.69
10.64	31.52
18.66	41.93
4.95	29.26
15.06	48.16
13.56	34.62
23.38	38.44
24.35	31.29
10.79	36.49
8.47	33.2
6.67	29.01
4.65	31.26
18.36	39.67
6.07	31.96
18.88	42.21
7.72	27.81
26.3	39.33
24.35	36.73
28.17	38.08
20.91	40.47
4.57	32.56
4.8	22.3
17.46	35.53
13.49	29.89
4.87	34.28
24.2	36.9
15.21	30.66
21.65	42.42
4.5	33.75
25.63	42.57
4.8	28.88
25.48	39.8
20.91	40.97
8.39	33.49
5.32	33.9
28.47	41.16
5.84	29.09
7.79	30.45
4.65	33.23
16.26	33.68
8.32	26.01
6.44	32.83
6.97	30.51
10.94	31.68
24.2	44.75
13.79	35.22
18.88	35.12
14.54	35.89
8.92	23.82
25.63	39.37
11.24	31.29
5.1	32.84
20.08	34.35
12.96	27.6
8.92	33.4
4.57	30
17.01	34.41
19.71	36.82
18.73	33.83
14.99	32.39
11.54	29.85
23.38	41.31
25.33	39.04
5.99	26.7
19.18	36.84
17.76	40.95
8.54	31.1
14.69	31
15.59	28.07
20.68	43.71
4.5	21
11.61	39.74
23.08	43.52
22.93	41.24
11.24	34.73
9.59	36.13
18.06	33.05
16.03	43.87
5.1	29.66
19.71	40.57
5.39	30.92
5.47	26.25
22.78	42.27
6.89	24.77
5.02	33.33
20.01	38.26
9.22	27.1
21.13	40.88
5.39	26.51
6.29	29.75
5.02	29.96
5.17	31.09
6.82	34.21
16.03	33.85
24.73	40.77
14.46	38.87
11.54	25.21
4.8	33.75
21.65	39.85
25.93	37.77
23.15	40.28
10.12	26.83
14.91	42.68
8.62	33.48
9.44	25.39
14.24	29.66
4.72	30.75
14.24	29.83
6.44	33.35
12.29	31.95
8.09	35.81
12.59	30.03
19.93	37.94
9.44	33.98
18.13	47.39
20.01	39.16
12.89	29.28
16.71	38.22
4.87	29.58
4.72	23.83
8.39	38.38
22.48	39.93
25.25	36.4
6.07	29.81
21.88	35.09
18.21	42.79
6.52	34.15
5.32	32.44
7.72	24.86
21.95	43.41
4.87	32.08
5.84	32.35
19.93	45.7
22.25	42.35
5.77	28.94
5.54	24.82
9.59	27.45
9.07	32.4
18.81	41.46
12.44	37.2
13.64	27.9
14.76	28.77
8.84	36.94
4.72	29.79
11.99	23.79
23	38.07
11.61	27.08
16.18	47.59
8.99	30.72
16.93	32.14
17.91	40.23
27.95	41.97
8.62	26.55
10.12	38.3
8.92	33.61
19.56	28.67
10.64	33.22
21.58	35.89
18.36	42.17
10.49	38.93
9.07	37.2
10.42	35.28
8.69	33.49
13.49	43.52
13.86	28.64
20.01	53.43
20.16	33.61
12.29	30.86
4.87	21.26
13.86	25.74
20.68	40.7
9.97	27.2
37.61	41.49
4.5	21.22
17.83	34.37
27.27	38.87
16.26	40.53
8.09	34.58
15.44	38.2
44.36	44.18
4.95	24.15
18.06	38.64
28.77	43.04
26.3	40.87
19.86	39.54
26.52	38.68
17.23	29.9
21.8	46.3
8.09	33.63
25.48	40.72
8.69	35.62
8.62	41.89
22.63	42.69
21.95	34.96
16.11	34.9
22.78	36.49
17.91	47.53
14.24	40.57
12.29	28.04
20.76	34.47
15.88	43.45
22.55	43.2
6.44	32.95
13.19	27.29
4.5	21.5
11.69	41.24
25.18	40.51
17.16	42.97
11.76	38.13
11.16	29.23
11.69	35.73
17.46	44.28
11.91	35.82
18.58	32.09
11.16	29.95
28.77	44.98
30.8	41.77
6.44	24.69
23.68	33.65
5.84	27
6.14	26.55
11.09	43
19.71	45.39
16.41	30.26
15.51	37.08
6.44	34.45
7.64	28.14
13.04	45.24
17.16	37.5
22.63	44.37
18.88	33.51
20.68	33.12
25.48	42.5
22.63	39.04
21.13	35.45
30.2	35.62
11.84	38.7
19.18	31.31
31.69	39.78
24.05	37.51
8.54	42.64
21.2	41.49
10.79	39.51
24.2	38.02
12.66	29.17
18.36	36.77
7.04	40.13
11.99	35.25
4.5	22.97
14.69	36.2
10.49	37.7
4.95	29.76
17.23	34.4
16.41	45.68
5.99	26.76
12.21	31.41
11.54	39.12
5.77	28.36
18.73	42.33
23.15	38.47
9.89	24.6
15.51	31.04
22.18	34.23
26.75	41.76
18.58	40.43
19.93	30.9
9.59	36.03
13.94	34.43
22.93	42.06
16.33	37.22
19.56	34.98
7.49	43.28
23.08	40.56
5.84	28.28
8.02	26.61
10.27	38.64
18.21	31.79
6.37	32.14
7.42	24.83
9.22	29.59
28.92	50.56
13.94	33.31
12.89	43.23
12.89	38.06
5.54	25
10.86	41.14
20.01	32.57
19.33	40.18
12.36	27.56
7.34	25.98
17.38	36.01
12.59	26.92
7.94	42.25
10.19	36.79
19.56	41.1
20.01	45.19
30.87	38.16
10.79	35.65
12.44	31.58
19.26	46.11
10.42	24.29
7.57	25.08
7.49	34.45
8.62	23.57
20.38	45.71
26.75	42.7
20.68	35.64
26.6	37.47
13.26	34.33
32.22	29.53
27.72	36.21
18.13	33.26
15.51	33.2
18.96	31.92
23.83	41.4
11.46	38.05
12.59	43.8
10.04	32.51
26.15	38.4
17.38	37.69
12.96	25.6
46.08	38.47
28.77	31.95
23.08	37.2
7.27	26.46
14.01	28.58
7.79	25.01
9.97	34.81
18.43	39.03
16.48	30.47
21.13	45.7
23.38	30.88
18.51	37.74
26.52	42.83
23.83	43.62
17.53	43.9
25.85	38.54
23.98	42.58
9.89	25.57
21.28	34.4
13.94	30.32
24.43	48.32
36.49	33.5
16.48	30.25
0.22	24.33
14.84	31.08
6.29	26.73
59.34	32.39
17.31	24.29
22.78	29.44
15.29	39.69
24.2	42.75
26.52	37.84
31.1	38.12
12.66	35.59
25.55	30.33
28.25	37.82
27.65	29.51
15.96	29.51
36.49	102.22
12.06	36.43
7.12	22.57
23.53	40.12
14.69	45.31
16.78	40.41
23.53	33.67
9.29	27.44
8.54	37.81
20.98	45.79
10.79	39.1
14.39	27.66
28.02	31.67
14.61	27.39
28.85	36.45
5.39	33.53
16.71	30.42
23.9	35.95
24.13	48.26
23.3	28.08
22.1	29.45
11.69	35.72
29.6	36.19
22.93	33.57
20.76	42.05
25.1	42.25
32.74	30.49
17.16	34.97
10.86	27.06
14.69	37.49
22.55	36.54
6.82	22.42
25.03	33.56
26.08	32.78
12.21	26.48
5.32	24.45
21.13	34.99
28.77	36.09
9.07	21.4
9.52	27.09
31.32	35.14
41.51	32.45
18.96	29.79
15.06	27.57
23.53	43.51
13.11	28.46
29.75	38.43
14.61	47.47
25.33	39.15
24.5	30.99
28.32	34.7
23.15	43.2
27.42	40.55
10.34	34.67
26.08	40.74
5.84	22.44
27.8	38.34
24.43	34.78
23.08	35.4
24.05	42.12
21.95	46.4
14.46	28.35
26.08	41.79
21.43	42.87
23.68	36.37
10.64	27.15
12.96	26.38
7.72	23.01
16.26	38.52
16.48	33.64
30.57	38.7
6.22	27.72
21.58	34.35
14.69	27.36
5.47	23.63
21.06	29.62
26.6	35.53
31.25	41.69
10.71	37.27
24.8	32.35
17.83	26.47
27.8	41.86
17.53	30
11.54	28.23
28.62	38.22
23.15	37.2
11.01	31.67
22.18	34.38
17.38	25.23
20.91	45.78
22.03	39.46
26.23	38.34
37.84	41.04
6.07	21.26
26.6	38.85
26.82	31.05
30.2	38.45
24.73	38.24
22.25	33.1
27.35	36.57
18.51	31.55
28.02	37.34
22.1	44.67
29.6	36.94
21.5	43.97
28.4	41.88
25.93	39.6
19.56	27.94
13.19	30.11
34.02	40.21
6.07	25.67
12.29	38.65
20.53	46.51
9.52	25.92
24.28	38.11
29.45	35.58
17.91	31.07
22.48	43.85
19.03	40.11
29.52	38.22
24.8	36.31
7.79	25.96
14.76	32.92
24.95	45.11
10.42	30.92
25.93	41.57
10.56	31.87
9.44	28.71
20.01	45.35
20.53	32.28
15.21	29.34
25.25	32.58
12.21	40.09
16.86	32.92
16.48	38.15
15.36	30.94
25.85	39.98
7.34	29.98
6.14	31.35
12.14	34.38
16.71	30.84
29.07	42.72
26.08	38.83
12.06	38.74
17.98	39.78
12.66	33.69
9.07	24.54
29.82	39.29
29.15	37.22
21.06	29.43
11.69	33.13
[truncated: 26,770 more rows]

## Sheet: ketotifen-DAB mean intensity
DAB Area (μm²)	DAB Mean Intensity
8.77	4.49
6.22	8.35
9.29	4.3
14.99	4.76
10.34	4.53
11.99	4.28
16.63	4.39
13.56	4.06
12.44	4.51
10.27	5.64
12.44	7.5
10.49	4.72
15.59	4.88
8.92	4.88
10.49	4.4
15.29	3.95
12.74	4.79
16.41	4.44
8.69	5.02
12.74	4.47
10.64	4.36
12.14	4.59
14.31	4.66
12.44	5.08
10.79	4.63
16.18	3.94
14.84	4.56
13.64	5.42
9.97	5.76
14.39	3.92
14.84	4.44
18.88	4.58
17.38	4.73
12.59	4.58
17.31	4.31
7.79	5.26
7.87	5.1
5.39	5.79
9.07	5.4
17.01	5.71
11.39	4.38
14.84	4.54
14.69	4.29
14.54	5.65
19.78	4.51
18.13	4.75
11.69	4.92
19.56	6.78
18.28	4.32
16.18	4.91
12.29	4.4
15.81	4.71
10.64	4.76
13.19	6.04
21.13	4.55
42.33	11.47
16.03	4.64
13.34	4.57
15.06	4.75
17.01	5.23
15.66	5.11
17.83	5.84
20.16	4.88
24.05	12.13
10.56	5.63
25.4	8.85
7.94	4.78
10.86	12.06
31.17	13.95
4.57	5.61
8.92	4.47
12.66	10.24
9.59	4.18
17.31	4.14
11.54	5.26
8.09	4.96
7.49	4.37
7.49	4.35
7.27	4.34
10.19	4.6
7.19	4.93
8.17	5.45
6.74	4.62
10.19	3.82
16.26	5.44
9.29	4.4
10.71	5.08
13.79	5.79
7.19	4.24
8.77	4.91
9.74	4.22
16.18	4.39
13.19	4.68
10.34	4.48
9.44	5.38
14.99	4.63
8.69	4.82
10.12	5.1
14.69	4.58
10.49	5.66
8.54	4.77
13.64	5.08
11.69	4.63
12.14	4.04
7.87	4.46
13.04	4.29
10.79	3.69
14.24	4.99
14.84	5.02
13.49	4.64
11.99	4.97
8.69	7.79
13.79	4.97
12.74	5.01
10.86	4.02
14.24	4.52
13.86	4.97
13.19	4.5
17.53	4.46
15.81	4.56
7.12	4.81
12.81	5.3
7.49	4.69
10.27	4.25
16.03	4.64
10.64	4.11
11.84	4.94
12.59	4.27
16.48	4.82
13.64	4.94
16.11	5.02
22.78	4.63
10.12	4.45
15.29	4.8
11.31	3.83
6.67	4.2
7.12	4.8
17.23	5.16
12.59	4.53
10.94	5.12
15.59	5.27
8.24	3.86
20.23	4.94
7.72	4.77
14.01	4.89
12.29	4.45
7.94	5.59
11.99	4.81
11.76	6.07
13.34	4.89
7.34	4.47
13.26	4.69
13.86	5.57
12.74	4.89
8.39	4.75
12.74	4.72
8.39	6.24
13.94	5.95
18.43	6.65
57.85	20.35
14.99	4.85
34.09	13.85
9.44	4.4
11.39	4.2
8.84	4.67
12.89	4.09
7.79	6.82
8.84	5.1
8.32	5.59
13.49	5.01
8.84	5.07
12.14	5.12
9.59	5.62
12.14	5.12
13.94	4.69
7.34	5.74
10.19	4.7
13.34	5.1
9.89	4.73
8.39	4.51
10.34	5.51
13.86	6.3
9.07	6.13
8.17	4.44
12.59	3.01
11.24	5.29
13.79	5.03
7.42	4.7
7.72	4.26
9.74	4.85
8.69	4.9
12.51	5.06
8.54	4.62
12.59	4.88
7.87	5.59
7.34	6.14
7.42	5.01
6.82	4.12
10.19	3.91
8.24	4.78
9.74	4.89
9.59	5.37
14.54	4.93
9.37	4.54
13.64	5.16
10.64	4.77
13.94	4.22
7.49	4.31
9.89	3.85
15.88	4.53
17.31	4.87
10.94	4.61
7.57	3.63
13.04	5.26
21.73	9.38
14.54	4.57
12.89	4.76
11.69	4.78
12.29	4.9
10.79	5.6
7.34	3.61
20.53	5.66
7.72	4.47
10.19	4.38
13.49	4.3
14.69	4.73
29.75	9.36
11.99	4.47
10.12	5.21
12.59	4.8
8.24	5.11
10.64	4.66
15.81	7.41
17.08	4.63
16.11	5.33
16.93	4.9
13.34	5.09
11.91	5.27
7.94	4.72
12.29	5.26
10.49	4.31
15.88	5.61
12.74	5.86
21.65	5.17
12.44	4.63
9.59	4.93
12.36	4.58
14.69	5.72
13.04	4.84
11.99	4.64
10.49	4.44
14.09	5.18
7.94	5.54
13.49	4.44
12.74	4.65
8.84	5.25
14.54	4.66
9.97	4.51
15.44	4.38
12.66	5.28
10.19	4.88
13.34	5.94
12.44	4.4
11.09	4.65
7.27	5.46
11.24	4.68
12.14	4.49
7.64	5.43
11.24	4.67
9.59	5.32
21.95	4.6
19.03	5.47
15.14	5.41
18.43	5.23
13.64	5.27
12.81	4.65
8.54	5.46
23.75	5.78
24.35	5.96
13.49	4.98
11.69	4.74
18.21	4.75
7.19	4.59
10.12	4.47
14.54	5.46
15.96	6.05
13.34	5.08
12.06	5.02
11.84	5.18
8.62	4.3
11.46	4.75
9.59	5.55
17.08	4.88
10.49	6.15
7.04	4.85
12.36	4.92
20.01	10.12
11.24	5.41
16.26	5.28
6.82	4.95
15.29	5.38
16.86	5.3
23	10.5
14.01	5.3
11.91	4.54
17.76	5.1
17.01	4.82
9.67	5.6
10.49	4.71
23.98	5.93
8.09	5.23
11.24	5.52
9.82	3.69
7.64	5.64
12.74	4.78
14.69	7.56
8.17	3.78
15.59	5.2
15.14	6.26
15.66	4.84
11.69	5.97
19.03	4.55
10.64	5.25
7.49	5.52
17.08	5.78
8.02	4.78
23.9	5.81
14.46	5.51
13.56	4.79
10.49	4.12
22.48	5
7.19	5.92
11.16	5.76
9.74	5.38
12.29	4.97
8.77	5.09
9.29	5.17
9.07	5.66
10.86	5.18
11.09	4.89
27.27	6.4
9.52	4.46
9.59	4.34
23.68	4.94
10.79	4.63
20.91	8.32
10.04	5.43
10.49	5.12
18.06	4.39
15.74	5.17
17.01	5.02
18.73	5.89
11.39	4.11
13.26	4.06
14.09	5.15
11.69	6.94
7.04	3.53
10.79	4.97
10.42	4.09
17.31	5.23
15.74	4.65
12.29	4.84
12.06	5.53
13.49	5.56
12.44	5.04
20.38	5.14
7.42	4.81
18.13	4.9
14.39	5.11
56.57	17.72
20.23	7.98
13.71	4.65
9.82	5.08
25.85	5.01
6.74	3.84
29.52	4.89
13.71	4.61
14.84	5.34
9.22	13.76
14.31	4.47
8.54	6.37
8.69	4.91
15.74	4.51
16.48	5.2
17.91	4.9
8.62	5.9
7.27	4.4
13.19	5.03
18.28	5.35
14.01	4.84
69.91	13.33
14.76	5.68
20.83	6.51
18.88	4.54
11.99	6.43
8.54	5.28
8.54	4.31
19.71	5.26
13.94	5.15
8.99	4.88
10.12	5.16
10.42	6.04
16.63	5.08
13.04	4
7.87	4.25
14.69	6.42
8.32	6.68
14.09	5.6
18.06	4.99
13.04	4.64
7.49	4.59
11.09	5.84
13.19	4.83
11.09	5.51
13.34	5.07
13.34	4.92
11.84	5.58
8.54	5.06
8.92	5.34
20.31	4.6
8.69	5.88
16.11	5.58
14.84	5.29
11.24	6.43
20.83	5.04
9.82	5.41
13.49	5.57
11.16	4.98
15.51	5.26
11.84	5.11
14.46	5.6
23.08	5.29
7.87	5.01
8.39	5.12
12.81	4.8
14.76	5.26
11.01	6.52
8.62	3.85
12.66	5.45
11.09	4.43
7.34	5.38
11.61	5.85
14.61	5.32
13.56	5.54
11.24	4.4
10.79	4.8
15.36	5.23
22.4	5.06
23.9	5.27
17.61	5.42
16.11	4.9
10.12	5.63
14.16	14.78
14.61	5.19
14.46	4.78
6.44	4.83
17.23	5.07
12.29	5.89
16.71	6.22
14.46	5.47
16.18	5.13
12.59	4.77
10.49	4.66
13.86	12.95
21.43	5.74
15.74	8.86
8.99	5.25
7.57	3.97
39.64	12.58
7.19	4.53
13.71	7.13
11.31	9.28
17.31	5.15
25.25	8.93
13.11	4.69
11.84	4.61
10.94	4.38
14.69	5.28
12.74	5.51
21.5	5.55
19.78	4.87
11.84	4.15
11.09	4.36
10.64	5.88
25.85	5.21
22.18	5
13.19	5.33
17.46	5.55
8.77	4.92
9.52	5.34
13.19	3.78
15.14	5.19
12.59	4.46
14.24	6.08
11.99	5.09
24.95	4.72
13.41	5.35
8.92	5.54
20.53	4.93
11.46	4.59
15.14	5.73
11.09	5.16
17.08	5.36
7.72	7.03
22.7	5.57
13.64	6.29
9.07	5
16.78	4.41
22.03	6.7
11.16	4.99
11.09	4.7
13.26	4.62
9.14	4.28
14.99	5.15
6.29	4.69
13.56	4.91
20.83	8.91
13.79	5.57
20.01	5.06
19.93	5.52
13.11	4.4
22.48	5.74
15.29	5.53
14.61	6.61
8.84	5.32
13.19	4.8
14.69	4.7
28.62	6.09
12.59	4.94
15.14	5.29
20.53	6.53
11.91	4.9
37.69	5.92
8.09	5.6
20.98	5.39
9.37	5.34
9.29	5.34
21.95	9.58
16.41	6.07
7.79	3.9
21.28	5.95
16.03	5.62
9.29	4.8
7.94	6.07
21.35	6.16
14.54	7.14
8.99	5.47
9.07	4.73
0	0
8.09	7.05
7.49	7.38
14.09	6.79
7.04	6.2
15.88	8.68
15.29	5.32
9.89	4.93
7.19	5.41
10.42	5.27
12.29	5.2
11.69	5.74
9.52	4.46
10.19	5.51
11.69	3.97
7.19	5.34
13.86	5.23
10.19	5.8
7.42	4.56
7.19	5.55
15.59	4.68
7.19	5
8.39	4.04
10.94	5.86
9.52	4.43
7.49	4.98
6.22	5.33
11.09	4.9
9.29	5.06
16.93	5.59
14.46	4.39
9.59	4.7
7.94	4.53
11.39	4.45
10.27	5.61
14.99	4.23
17.38	4.84
17.53	5.51
14.09	4.63
11.69	5.09
11.46	5.33
11.69	4.21
8.24	4.56
10.79	4.6
14.54	4.21
8.69	4.03
13.04	4.49
12.89	6.8
13.79	4.45
13.19	5.41
13.19	4.65
19.48	5.79
8.99	5.39
10.64	4.63
11.01	4.63
11.54	4.77
9.29	5.4
7.04	5.32
19.03	4.73
12.14	5.53
9.59	4.41
10.94	4.9
16.41	4.47
7.49	4.7
13.79	5.44
8.69	4.45
13.34	5.82
7.72	9.48
13.34	5.35
10.56	5.21
16.03	4.28
12.89	4.84
14.54	4.77
12.89	6.01
20.68	5.19
10.79	4.58
13.64	4.05
11.54	4.24
7.04	6.17
8.17	5.11
11.54	4.68
9.59	4.91
11.09	4.68
6.89	4.37
8.99	4.97
10.49	5.66
12.59	4.92
15.74	4.21
12.59	4.76
9.22	4.89
12.74	5.44
8.47	5.82
9.44	5.75
12.29	4.49
20.38	4.49
13.79	5.24
12.21	4.82
12.66	4.97
13.49	4.64
15.59	5.36
8.84	5.44
14.54	5.47
9.82	5.79
8.24	7.05
13.34	5.71
13.04	4.51
16.33	5.49
11.84	5.3
12.89	4.47
12.14	5.04
8.54	5.35
14.24	5.92
9.07	4.8
12.89	4.76
15.88	6.24
13.64	4.07
7.64	4.28
10.19	5.74
11.54	5.6
12.36	4.58
11.84	4.53
11.09	5.18
7.72	5.15
14.69	4.93
10.49	4.57
8.92	5.43
13.94	4.66
9.07	5.55
13.64	4.99
7.79	5.02
13.49	5.04
8.17	5.36
13.11	13.82
12.89	5.06
12.51	4.39
9.59	5.77
10.34	4.6
20.23	6.57
13.04	5.17
10.34	5.25
7.57	5.08
10.79	5.62
10.94	5.83
11.01	5.93
11.46	5.29
11.16	5.35
9.14	4.98
8.09	5.06
9.67	4.47
13.86	4.74
12.21	4.55
10.19	4.61
10.34	5.39
11.76	4.91
13.86	5.25
9.74	4.78
10.86	5.1
14.46	4.92
8.69	4.78
7.72	5.34
7.19	4.4
13.04	4.86
19.26	5.37
11.46	6
9.74	5.9
9.74	5.99
10.94	4.58
14.54	5.67
9.82	4.88
11.24	4.84
11.91	3.92
12.36	4.75
12.36	4.65
12.89	5.46
11.76	4.82
11.69	5.53
11.46	4.7
9.89	4.36
8.69	4.03
13.49	4.3
19.26	5.12
9.59	4
20.68	4.48
13.19	5.06
12.44	5.28
7.34	4.65
10.79	5.01
13.79	4.39
12.44	4.99
13.49	5.08
11.99	5.07
7.87	4.5
13.04	4.23
9.74	5.55
9.44	5.49
21.2	5.06
11.61	4.9
11.01	4.4
13.79	6.27
9.82	5.47
11.54	5.51
7.87	5.71
9.97	4.86
7.19	5.44
10.64	4.5
11.61	5.23
11.24	5.15
10.27	5.67
14.54	5.4
17.68	5
9.74	6.4
13.79	4.63
11.39	4.18
17.83	5.08
11.09	3.82
10.56	4.66
8.84	4.8
15.51	4.31
10.49	5.89
12.14	5.2
10.71	4.55
10.12	4.04
9.59	8.97
16.03	6.09
15.96	4.49
14.76	5.88
15.29	5.73
19.41	5.9
10.19	4.44
9.07	4.65
13.49	4.31
11.31	5.34
7.19	5.42
9.74	6.23
11.31	5.04
9.89	5.17
7.64	3.92
24.13	4.9
8.84	4.59
3.67	5.45
11.54	4.31
12.89	4.99
11.84	4.58
8.02	5.45
14.76	4.95
10.34	5.3
18.21	5.63
9.14	4.74
14.16	5.78
13.94	5.12
12.06	5.1
10.86	4.7
20.91	5.11
8.39	4.71
16.33	6.8
9.07	4.49
21.43	5.12
15.74	5.48
7.49	4.58
10.64	4.46
7.34	5.33
9.44	4.55
14.39	5.37
9.59	4.88
10.94	5.53
10.27	4.99
10.19	4.9
9.74	3.99
10.94	3.87
10.71	4.85
13.71	5.01
14.09	5.64
8.84	5.29
14.54	4.89
22.93	4.87
14.09	4.74
11.24	4.73
4.42	4.98
8.54	5.43
17.23	4.95
14.16	20.02
11.84	5.37
14.84	4.59
14.54	4.87
8.54	4.83
26.15	5.65
13.79	5.02
8.92	4.65
15.66	5.03
13.94	4.3
8.54	6.54
9.37	4.41
8.39	5.71
14.54	4.68
29.22	4.87
9.97	5.22
10.49	4.99
13.19	5.45
15.74	4.74
19.63	4.44
23.9	6.27
13.71	5.19
9.37	4.62
12.59	5.2
11.09	5.22
10.34	5.12
13.04	4.12
13.49	5.51
9.44	4.98
12.89	11.99
7.34	5.39
8.24	5.02
14.01	4.91
15.74	5.36
8.02	4.33
22.4	5.95
9.07	4.7
12.29	6.39
11.54	5.21
24.73	5.07
9.59	5.14
8.92	4.26
15.66	5.43
14.84	4.38
11.91	4.96
11.09	6.1
12.06	4.21
10.79	5.27
14.69	4.78
8.84	4.67
9.37	4.74
18.36	5.23
19.33	5.43
10.42	5.5
23.68	4.83
11.54	3.96
6.59	4.53
12.66	5.95
29.37	5.28
13.86	5.77
10.64	8.02
7.64	6.04
11.54	5.54
10.49	4.82
10.34	5.19
19.26	4.47
12.81	3.95
10.79	4.47
15.66	4.47
11.09	5.16
21.73	9.77
5.69	6.28
14.09	5.1
9.89	7.07
11.01	4.33
12.14	4.64
14.16	5.29
15.88	5.07
10.64	4.68
16.71	7
12.29	5.55
17.38	5.26
11.16	13.61
15.44	5.67
8.77	4.27
21.88	4.8
21.43	4.24
10.49	5.89
6.97	5.23
15.29	6.72
8.99	6
10.19	4.35
17.08	5.1
15.88	4.76
12.74	4.62
9.14	4.81
9.22	4.67
13.56	5.33
14.84	4.34
12.89	5.27
7.49	5.42
20.98	7.9
7.79	5.15
13.49	4.96
12.06	7.34
10.12	4.53
10.04	4.82
19.03	4.56
20.53	23.14
9.89	4.78
16.33	5.39
11.31	6.93
11.09	4.34
7.34	9.45
16.93	4.86
9.74	4.05
16.78	4.81
21.58	4.52
14.46	6.5
9.29	4.08
12.59	4.49
17.16	4.71
10.64	4.39
20.38	4.9
15.36	31.19
12.36	4.99
7.49	4.68
15.59	4.29
8.99	7
13.11	5.63
11.46	4.69
12.96	4.79
7.72	4.48
13.04	5.24
10.94	6.1
7.72	4.06
7.49	6.06
14.54	5.27
13.34	8
9.22	5.29
18.51	4.46
15.74	5.68
10.94	7.84
41.66	4.75
12.96	5.03
13.19	5.07
15.14	4.81
14.09	5.04
8.39	4.46
14.16	4.75
11.09	4.84
11.91	4.94
11.69	7.83
14.76	5.09
13.04	7.83
4.72	5.21
22.55	5.07
15.74	4.64
9.44	5.3
20.68	5.96
7.64	7.27
8.99	10.84
11.91	4.29
16.11	6.03
8.47	5.5
17.76	5.79
15.88	4.74
18.81	5.49
11.99	5.6
11.01	5.83
9.22	5.33
7.72	4.52
16.33	5.04
4.35	5.1
12.29	5.98
8.62	5.21
8.39	4.52
10.86	5.07
14.46	5.2
8.09	3.95
23.98	4.94
15.88	5.21
12.06	5.39
10.79	5.69
20.46	4.13
26.75	8.01
8.77	5.61
14.24	13.61
11.99	3.99
7.79	5.5
8.69	5.02
10.04	4.1
13.19	5.36
12.36	5.14
10.94	5.06
9.74	4.88
14.76	5.57
16.33	4.53
15.21	5.42
20.16	5.08
9.52	5.39
14.31	4.59
8.84	5.42
10.42	6.14
5.25	6.33
12.21	11.64
13.34	5.05
24.05	5.46
14.31	5.47
6.67	5.36
11.16	4.81
14.54	5.58
8.84	4.47
10.27	5.33
19.63	9.36
11.84	5.32
17.08	7.44
15.81	4.72
15.81	6.69
11.24	4.42
10.64	4.96
18.21	4.82
12.51	5.51
11.76	4.99
11.24	6.11
8.09	3.99
11.54	8.12
7.57	6.57
14.54	4.66
6.29	4.77
12.81	27.92
18.96	5.74
8.09	4.94
11.76	5.59
11.24	5.21
8.69	5.06
13.04	6.9
12.74	3.92
10.04	4.91
21.65	5.2
11.46	5.31
18.28	5.27
14.24	5.35
12.89	5.15
8.09	5.43
9.82	7.18
9.97	5.68
9.37	6.7
8.92	4.92
27.42	5.37
20.38	5.4
12.81	5.63
18.28	5.61
11.46	4.96
13.71	5.08
14.24	4.68
19.71	6.08
7.72	4.48
15.74	5.09
16.78	4.55
13.49	5.03
16.11	5.14
13.71	4.45
7.94	5.25
11.09	6.04
12.29	5.35
8.84	5.02
15.14	6.93
16.78	5.58
12.14	7.24
11.01	6.76
14.99	4.81
7.57	6.01
13.56	6.77
9.14	5.5
12.89	5.88
14.31	4.62
15.21	4.55
10.64	5.32
14.54	5.47
18.28	10.16
13.71	5.57
10.04	5.5
7.94	4.9
11.61	4.84
16.78	6.35
11.69	5.12
12.89	4.85
14.16	5.68
10.27	5
8.77	5.44
18.28	4.88
14.31	4.61
11.69	6.11
20.83	5.87
12.06	5.14
10.34	4.76
19.41	6.22
17.76	5.28
30.05	5.16
5.32	6.31
11.61	4.95
12.51	4.81
16.48	5.17
9.22	5.06
12.51	5.13
15.44	5.08
11.99	15.59
9.82	8.81
18.96	4.95
18.21	5.52
23.9	6.21
8.09	4.86
15.21	5.97
15.88	5.47
15.96	5.32
19.33	4.97
9.97	5.77
11.99	5.9
9.44	7.1
13.04	5.99
24.73	5.75
11.91	4.99
10.94	6.32
20.38	6.04
12.81	5.49
4.5	5.8
9.97	7.31
14.84	7.76
5.17	5.62
16.63	5.07
9.97	5.12
14.01	5.25
9.44	5.21
11.61	4.86
11.24	4.69
7.19	5.95
18.58	5.45
11.46	5.64
12.89	6.99
14.99	5.24
10.04	6.6
18.28	4.73
13.19	4.53
13.94	4.92
11.76	5.76
11.46	5.96
8.54	6.8
8.92	11.36
21.5	4.94
14.24	6.35
16.48	5.65
18.06	7.56
12.74	9
11.69	7.27
7.57	5.2
17.23	5.57
8.92	6.04
11.76	5.64
17.68	5.84
12.81	6.22
11.24	5.25
11.24	9.17
11.69	6.01
19.78	4.55
7.42	5.59
11.16	4.33
9.07	8.71
13.41	5.44
8.09	5.1
12.74	4.86
16.63	5.81
14.91	5.75
7.49	5.51
8.39	4.88
16.93	6.46
11.16	5.11
9.44	5.06
8.39	5.1
11.54	5.9
13.79	4.94
25.78	5.39
12.89	4.8
17.16	5.79
15.59	6.37
8.92	5.91
10.64	5.96
10.49	4.47
10.19	5.87
16.11	4.44
17.68	4.88
11.09	5.22
14.01	6.57
11.76	5.39
13.41	5.34
15.51	5.43
14.54	5.35
9.59	5.02
10.19	14.05
19.86	5.03
21.13	5.57
12.21	5.45
8.99	5.77
12.89	5
9.14	5.34
7.94	5.89
12.81	4.84
18.21	5.1
14.09	5.15
13.79	6.15
7.42	4.3
5.62	6.8
16.48	5.66
18.21	4.95
12.81	5.96
14.99	6.85
13.04	5.17
7.42	5.12
15.44	4.86
17.46	4.91
8.62	5.25
9.82	5.68
17.91	5.92
12.81	5.11
6.97	6.58
11.09	4.53
15.44	6.54
10.79	5.19
8.32	5.14
14.99	6.34
16.41	5.76
8.69	18.95
12.96	5.99
8.84	5.24
18.13	9.07
20.31	5.99
7.34	7.02
14.54	9.87
10.42	14.72
11.39	5.77
9.74	6.41
16.78	5.82
9.22	5.36
17.61	5.97
20.91	5.22
11.01	6.33
8.69	5.87
8.99	5.21
16.48	8.38
10.79	5.61
12.29	4.99
11.76	5.5
10.94	5.62
29.37	4.84
10.19	5.74
9.07	6.69
15.51	5.72
12.21	5.77
10.42	6.93
11.09	4.99
7.12	7.14
10.34	7.98
6.89	6.84
13.56	6.28
13.04	4.36
0	0
14.31	5.04
12.89	9.02
7.57	5.72
11.24	4.95
0	0
14.01	4.11
7.27	4.18
11.84	3.99
8.69	4.32
9.29	4.39
7.79	4.53
10.04	4.31
6.82	4.59
9.14	4.28
22.63	4.47
9.59	4.41
9.14	6.21
14.24	4.8
7.19	3.93
6.67	4.78
9.59	6.07
8.32	4.79
8.99	6.51
6.89	8.55
9.29	4.45
24.05	4.59
15.59	4.42
10.04	4.66
14.91	3.88
8.99	4.18
19.86	4.15
15.96	4.39
8.77	4.36
9.29	5.56
8.84	5.06
14.69	4.12
14.39	4.38
9.59	6.48
7.87	4.21
14.16	4.79
14.54	4.41
16.63	4.71
7.72	4.27
13.41	4.27
16.11	4.91
16.48	4.04
17.83	4.3
14.69	4.38
14.39	4.12
12.96	4.64
8.77	7.12
16.26	3.88
13.71	4.34
12.29	4.82
10.86	4.72
9.07	3.93
13.64	4.35
16.03	4.42
14.09	4.16
8.99	4.6
16.63	4.74
23.75	4.07
7.57	4.54
12.59	3.91
6.89	6.72
17.08	4.91
13.64	4.54
15.29	4.69
12.29	4.36
20.23	3.99
6.89	5.82
15.74	4.19
13.19	4.68
16.48	3.88
8.24	4.97
9.44	5.11
18.96	4.74
10.64	5.78
11.09	8.77
10.49	4.94
16.63	4.22
20.16	6.67
11.69	6.62
11.69	5.26
7.94	4.64
9.29	9.02
17.23	4.27
11.39	5.52
11.84	6.25
11.76	4.83
12.96	7.28
8.54	8.09
8.24	6.75
14.91	4.72
18.28	3.96
16.11	4.33
13.19	6.45
17.23	4.08
22.33	4.1
11.84	5.49
13.79	4.9
10.79	6.59
11.24	6.77
18.58	6.41
7.27	4.73
8.39	5.91
19.18	4.16
7.64	5.55
8.54	4.79
18.73	4.33
16.63	5.18
17.38	4.71
16.86	4.34
10.42	5.8
7.72	5.24
15.29	4.92
8.39	5.08
18.21	4.05
8.54	6.48
16.26	4.61
16.93	4.79
10.64	4.58
10.34	4.42
11.91	7.19
8.92	7.13
6.74	5.27
7.49	4.62
13.86	4.81
11.99	6.87
17.83	6.24
17.76	5.97
15.06	5.22
7.19	5.83
20.53	6.94
18.96	4.3
8.92	5.53
10.94	7.6
6.74	5.04
50.13	13.17
15.21	9.89
10.19	4.88
11.16	4.6
15.59	4.04
51.1	11.96
14.69	4.26
7.49	3.49
7.87	4.04
7.72	6.08
17.91	4.14
16.18	4.92
7.94	4.27
8.69	4.09
17.16	4.99
7.94	5.2
9.44	4.05
7.57	4.21
9.59	4.6
6.74	3.34
7.04	4.09
13.64	5.02
16.18	3.82
12.36	5.58
7.94	3.04
14.54	4.19
17.83	3.76
9.59	4.3
7.19	3.65
14.99	3.93
14.99	3.99
9.22	3.82
8.24	5.82
6.97	4.04
16.63	4.2
8.09	4.24
7.19	3.39
14.54	4.64
16.48	4.49
13.94	3.71
13.64	4.05
15.44	4.17
16.18	4.19
9.44	4.24
7.04	3.82
18.58	4.66
10.49	3.81
8.69	5.03
8.99	4.13
15.59	3.73
10.19	4.68
11.39	3.91
7.64	5.87
15.44	4.28
8.84	6.23
17.16	4.68
13.94	3.71
10.04	3.94
12.36	4.56
11.69	4.79
7.72	3.94
8.84	5.1
10.42	4.17
16.26	3.65
16.48	4.94
10.04	3.79
9.22	5.54
7.94	3.89
7.04	4.44
13.79	3.97
8.02	6.26
13.34	4.16
9.97	4.34
18.58	3.79
15.14	4.1
17.38	3.87
14.54	3.96
6.89	4.41
6.89	4.45
12.89	4.64
11.84	3.96
51.85	12.35
15.59	4.32
12.74	4.18
14.69	4.38
16.71	12.65
16.63	4.14
7.34	3.95
16.63	4.36
15.14	6.48
9.67	4.18
30.57	16.01
17.61	6.11
9.14	4.84
8.62	4.4
12.21	8.69
35.44	11.71
9.89	4.67
8.09	3.86
9.29	4.44
9.97	3.68
16.18	4.08
9.89	4.55
12.74	4.72
11.01	3.8
8.09	6.38
16.63	3.27
9.67	3.83
17.16	9.96
15.44	4.02
11.99	3.81
17.76	11.01
7.19	4.01
13.64	4.42
21.5	9.42
14.24	3.81
12.59	4.48
10.64	3.63
15.29	4.55
16.26	4.48
8.02	4.62
13.64	4.65
13.49	3.78
11.76	7.44
13.64	5.7
12.51	3.98
15.44	4.86
6.59	4.56
10.94	4.4
15.36	3.96
15.59	3.81
31.55	10.43
10.42	3.7
14.69	3.67
12.44	4.69
7.94	8.39
13.79	4.24
7.49	4.37
7.27	4.28
16.03	3.81
9.59	4.29
7.04	6.53
13.71	3.86
9.89	4.98
13.11	4.66
7.79	5.96
7.79	3.88
7.34	4.52
7.49	3.71
8.54	6.2
13.34	4.05
14.54	4.84
10.56	3.67
12.81	4.39
7.57	6.1
15.59	5.16
20.23	4.14
16.18	6.59
10.56	4.16
12.29	3.6
9.59	6.11
9.97	3.82
12.29	4.61
6.89	4.16
12.21	4.76
14.76	8.53
12.59	4.14
8.84	5.79
11.99	3.92
13.41	3.68
10.04	5.21
11.24	4.58
14.24	3.97
11.69	4.76
12.96	3.98
7.57	6.21
7.19	4.23
9.07	6.81
19.03	4.41
15.74	5.15
7.79	3.97
14.84	3.81
12.81	4.06
7.64	4.37
7.57	3.73
9.37	4.81
14.84	3.93
6.52	4.48
8.32	3.97
14.09	5.21
15.88	4.06
7.49	3.93
8.09	3.69
10.12	5.79
8.24	4.36
14.84	3.44
10.79	3.48
11.76	6.41
13.49	4.34
7.79	4.69
7.04	4.36
10.94	4.84
16.63	4.04
11.31	5.19
12.59	4.32
9.82	4.42
13.19	5.07
13.19	3.69
16.63	4.05
7.64	4.28
10.86	5.42
10.79	3.49
13.79	4.98
11.61	4.38
14.69	4.27
12.51	3.62
10.94	4.38
9.52	4.47
10.64	5.73
10.49	4.41
11.84	6.02
11.61	4.83
11.91	4
14.69	4.06
10.94	4.21
6.74	5.61
12.74	4.28
14.54	4.03
11.09	3.81
16.93	4.64
6.74	5.74
18.66	4.41
17.38	4.19
12.59	4.26
10.12	3.94
12.21	4.09
22.03	4.74
7.49	3.48
11.99	3.75
17.38	4.44
16.03	3.68
14.54	5.13
17.61	4.31
14.31	4.59
13.34	4.15
9.29	5.3
16.41	4.02
8.99	4.63
9.29	3.78
14.99	3.96
14.54	4.74
12.74	5.95
16.18	3.79
13.19	4.17
12.29	4.55
12.29	3.91
14.99	4.49
12.06	4.15
15.59	4.21
8.62	5.37
12.06	4.4
6.67	5.72
10.86	5.44
15.59	4.45
10.64	3.77
10.19	4.12
11.69	5.9
10.94	3.78
11.54	3.96
9.37	4.22
17.23	5.17
12.44	5.13
16.71	3.65
17.83	3.86
8.99	4.58
15.44	4.73
7.64	5.14
8.24	4.23
10.12	4.92
13.79	4.72
14.76	4.25
12.66	4.53
8.92	4.94
9.44	4.75
11.24	4.69
12.89	4.15
15.21	4.92
12.44	5.04
15.14	4.92
16.63	4.18
14.46	4.63
15.74	4.58
17.38	5.06
10.94	6.56
14.24	4.19
17.98	4.25
15.14	4.58
8.99	4.78
14.54	4.53
10.79	4.65
15.14	4.33
12.59	4.61
13.49	3.94
8.32	4.97
10.94	4.41
6.59	4.76
11.99	6.18
10.86	4.86
6.89	4.75
14.39	5.2
12.89	6.01
7.79	4.65
11.54	4.23
10.64	4.46
7.79	5.31
14.54	4.17
15.29	4.83
11.46	4.86
14.69	4.17
27.87	8.55
31.17	8.59
13.41	5.39
15.14	4.63
9.89	4.44
11.99	4.59
15.14	4.01
14.01	5.05
14.46	5.36
8.54	4.25
14.54	4.08
7.79	4.48
10.04	5.29
10.19	4.04
13.04	4.64
7.94	4.48
9.44	4.7
9.59	6.05
17.23	4.19
12.89	4.11
11.16	4.38
10.94	4.82
7.79	5.01
11.16	5.46
13.64	4.72
12.36	5.43
10.94	4.36
8.77	4.9
13.49	4.36
10.79	4.42
8.32	5.5
9.44	5.57
13.19	5.21
11.84	5.5
15.66	5.2
10.04	5.07
11.24	5.25
11.46	8.18
9.37	5.54
7.87	8.12
8.54	5.4
9.89	5.08
13.71	8.34
15.06	5.89
13.04	7
16.63	4.36
12.44	4.92
22.63	4.37
16.78	4.3
13.34	4.29
12.14	6.03
15.74	4.57
15.81	4.66
11.09	5.76
11.39	9.77
10.79	9.03
15.59	4.33
13.41	5.63
12.21	4.4
23.45	4.26
19.48	4.79
15.06	4.53
9.14	5.66
10.86	5.24
10.71	4.8
10.64	5.51
13.34	4.89
13.34	4.89
12.89	5.13
18.13	4.68
14.84	4.82
12.44	5.17
15.14	4.42
10.64	5.34
19.48	4.21
15.44	4.12
11.09	5.64
15.29	4.46
11.61	5.74
15.66	4.63
21.13	4.44
13.34	5.3
0	0
12.14	5.84
9.22	4.41
26.9	4.42
11.76	5.24
19.18	4.3
12.29	5.91
14.31	4.4
15.44	4.41
19.03	6.44
10.94	5.84
17.68	4.66
17.23	4.63
16.93	4.52
17.01	4.87
23.3	24.63
11.84	4.56
8.39	4.46
14.99	6.54
12.29	4.65
12.89	4.56
19.26	4.31
11.84	5.02
9.29	5.1
12.81	3.8
10.79	5.36
14.84	5.06
18.88	4.67
17.61	4.89
17.38	4.61
7.79	4.96
10.12	5.69
17.08	3.88
13.64	3.85
23.23	4.66
21.13	4.5
9.97	6.82
19.33	3.93
16.63	4.21
14.16	16.97
16.93	4.23
20.23	4.39
35.52	26.2
9.52	3.8
62.42	32.33
17.61	4.71
8.39	4.79
16.33	4.01
17.08	4.82
12.89	4.45
8.47	4.81
14.69	4.23
16.93	4.32
9.82	7.39
10.64	3.96
19.03	5.21
23.15	4.62
15.14	4.39
13.04	4.76
15.44	3.73
11.54	5.04
20.38	6.42
9.44	3.55
17.38	4.78
15.88	4.41
19.18	4.09
13.19	4.59
14.91	4.19
10.49	5.93
13.79	4.26
8.09	4.28
16.86	3.96
17.23	4.08
16.48	4.57
14.91	5.31
13.79	5.39
9.97	5.05
16.56	4.74
12.96	4.16
13.94	7.73
12.29	4.1
9.59	5.99
8.69	4.79
14.54	5.5
12.81	4.16
18.13	5.05
7.79	4.38
14.99	4.88
12.44	4.51
7.79	4.81
14.31	5.84
15.21	4.14
17.38	6.36
10.34	4.4
15.88	4.94
14.09	4.27
16.78	4.85
13.19	6.36
9.59	5.05
16.93	4.64
15.06	4.33
10.79	4.69
14.54	4.41
10.94	3.45
14.84	3.97
17.16	4.34
16.48	4.14
17.68	4.41
8.69	3.72
16.33	4.12
17.08	4.57
18.13	3.94
17.83	5.04
16.48	4.18
17.53	4.06
15.14	4.49
16.93	4.46
15.29	3.81
18.21	4.47
14.84	4.16
17.38	4.2
15.88	5.09
15.44	4.24
11.24	4.15
18.66	4.73
8.09	4.94
11.91	4.8
15.06	4.56
9.67	4.11
16.63	5.39
17.23	4.5
13.79	4.88
15.14	3.94
13.79	4.88
19.63	4.11
16.33	3.92
9.97	4.62
12.66	4.41
15.59	4.15
10.64	4.72
17.53	4.48
11.84	4.99
10.04	6.07
15.88	4.92
14.39	4.91
12.29	4.58
16.48	4.34
10.79	10.4
12.89	4.52
12.81	4.26
12.96	4.4
16.63	4.49
8.99	4.63
8.99	4.52
10.79	4.08
13.34	4.69
17.53	7.15
16.41	4.11
11.69	3.78
13.34	4.66
11.09	4.7
9.44	4.49
18.58	4.73
18.73	4.12
14.69	5.52
10.12	3.76
[truncated: 26,770 more rows]

## Sheet: ctrl-gate1
Nuclei Area (μm²)	Nuclei Mean Intensity
5.02	16.01
4.65	17.35
5.39	15.1
5.32	20.37
4.95	15.14
5.17	19.23
4.5	14.3
5.39	18.06
5.39	16.54
11.61	20.9
5.84	21.22
10.34	22.4
18.13	18.8
7.49	21.46
11.76	23
16.56	24.02
5.92	19.61
4.72	20.95
21.28	27.32
16.86	20.28
19.56	28.92
5.25	20.59
12.66	16.66
23.6	23.19
8.69	15.3
23.38	20.03
33.94	20.91
29.45	21.19
39.49	24.41
6.52	15.87
32.97	18.32
12.14	22.51
18.88	23.32
1.42	19.26
26.6	26.72
8.09	18.36
28.47	25.13
23.15	27.92
20.16	18.01
6.44	14.29
13.26	17.67
27.57	21.15
22.48	23.39
8.24	20.28
11.99	18.44
27.05	22.31
19.03	32.52
14.31	16.4
3.22	13.93
16.86	19.66
9.52	20.47
8.77	25.08
9.37	25.71
5.02	22.84
5.92	18.9
8.32	21.04
5.17	21.61
7.19	21.52
6.67	19.88
17.38	21.83
4.57	19.77
4.65	19.76
4.65	17.55
6.29	22.56
14.54	22.69
4.57	18.31
26.9	23.58
4.65	17.94
12.89	20.86
4.65	18.68
20.83	22.97
4.65	18.45
5.1	17.88
6.07	18.32
10.04	22.59
19.18	19.85
15.96	19.52
26.15	24.61
19.11	29.69
17.76	23.29
9.89	18.77
5.1	19.54
5.32	19.45
5.1	19.09
18.58	26.1
17.46	20.45
10.12	19.46
4.8	17.94
7.72	22.92
6.82	23.78
15.36	27.34
9.67	18.78
12.96	19.98
7.94	20.47
17.83	20.22
13.86	19.59
20.46	17.68
4.65	18.94
5.99	18.14
5.77	18.51
10.34	17.59
19.18	27.56
4.57	17.51
7.79	21.08
11.69	18.25
8.77	23.13
15.88	17.65
14.24	23.42
15.96	19.53
12.44	20.26
21.2	22.84
8.99	18.97
40.91	29.18
20.53	21.42
12.96	23.65
6.67	23.27
7.42	21.86
19.26	29.97
16.86	22.96
10.42	22.13
13.04	23.67
21.95	24.55
21.13	23.73
21.73	28.46
25.33	21.47
12.21	19.09
26.97	30.57
24.13	23.59
8.62	20.96
5.1	18.37
14.31	19.02
5.54	18.18
19.03	21.39
5.84	19.91
6.67	20.21
20.23	27.66
9.44	24.83
11.01	24.88
6.22	19.67
11.46	26.97
10.19	19.91
19.11	27.93
6.82	19.55
19.48	25.57
10.94	25.16
20.83	29.89
4.72	19.38
12.06	26.76
13.26	24.18
26.75	22.44
26.45	28.1
6.52	22.55
19.93	33.29
9.67	22.29
15.06	25.94
9.67	20.69
13.19	23.38
11.76	23.41
17.53	31.41
5.62	18.85
8.32	22.14
15.66	25.91
11.99	27.13
11.91	22.65
13.04	21.13
11.99	23.09
11.09	21.71
11.61	24.99
35.22	32.1
21.73	23.29
23	23.91
6.44	18.13
26.82	19.39
13.11	18.87
9.82	20.47
19.93	31.54
16.33	30.66
6.82	20.68
8.24	20.05
14.16	35.72
26.67	26.72
5.62	18.83
16.56	26.48
15.66	28.56
14.76	25.36
9.52	17.94
11.84	27.42
17.91	27.17
13.79	24.51
15.29	25.89
18.51	33.46
16.18	28.49
24.88	29.44
15.74	28.7
11.54	23.49
52.15	21.44
21.35	24.08
28.92	28.78
16.71	23.92
4.65	17.82
14.46	23.32
26	31.45
29.3	33.41
14.09	24.18
23.3	25.34
34.32	33.6
16.63	20.85
20.53	32.26
18.51	32.48
5.69	17.55
17.31	29.85
13.34	22.79
9.14	23.06
53.95	35.09
26.9	34.74
41.89	28.7
15.06	25.45
6.74	24
6.59	24.05
8.02	26.84
15.36	34.53
23	21.99
24.43	25.58
5.69	23.97
20.83	28.04
21.06	27.89
12.14	31.08
31.62	35.79
31.32	29.32
7.19	23.66
8.24	23.15
22.7	28.19
8.77	25.29
17.61	29.6
11.16	23.19
28.55	23.81
7.04	26.55
12.96	30.76
12.96	24.71
12.06	26.88
16.63	25.27
15.96	32.97
8.99	27.77
17.16	29.78
8.24	18.78
37.31	27.62
11.39	23.15
10.86	23.41
23.9	20.31
7.94	18.95
9.52	26.71
19.11	31.64
21.65	26.87
22.93	28.15
22.33	28.1
40.54	30.11
14.99	27.42
17.16	33.41
13.71	30.45
17.98	31.95
22.55	28.63
15.29	35.14
26.45	33.26
19.93	27.32
17.01	34.52
14.01	34.34
5.25	19.67
37.39	38.06
11.01	26.19
35.59	30.07
26.23	26.78
37.91	35.82
10.71	25.73
13.86	24.01
18.13	25.76
13.94	22.06
15.59	26.05
13.94	27.63
23.6	30.13
10.34	29.54
15.88	30.61
4.65	18.92
40.84	43
21.88	23.13
18.28	27.58
94.19	31.96
17.31	22.69
6.97	22.25
17.68	30.11
28.17	36.36
20.38	27.98
14.61	28.11
15.74	26.81
24.05	24.58
14.84	27.09
7.19	21.1
14.91	23.44
21.5	27.13
29.07	29.63
13.49	25.76
8.09	17.92
40.39	34.95
10.86	24.35
9.52	20.61
22.03	26.39
10.04	23.24
12.06	22.12
31.25	25.5
71.86	30.92
58.67	34.77
59.64	36.89
18.66	23.56
38.36	22.62
5.99	22.59
15.81	28.26
12.59	25.99
18.43	25.58
19.03	33.46
4.8	18.31
15.06	28.51
19.86	27.49
24.95	21.17
8.47	20.15
17.08	31.5
13.34	32.62
12.59	26.32
18.51	24.29
16.26	32.54
31.25	26.83
17.76	33.3
58	32.64
20.76	39.6
4.95	18.88
42.93	29.18
6.52	23.82
7.42	26.91
13.64	22.04
15.59	31.07
6.07	21.28
4.2	20.64
4.5	19.12
13.19	22.03
4.57	19
4.5	18.67
9.82	30
4.57	19.66
7.12	21.09
15.14	22.73
8.47	19.72
8.02	21.22
6.07	23.22
13.26	19.95
15.44	22.33
4.65	16.92
0.07	19
12.06	25.5
4.87	18.25
4.8	19.05
6.37	20.15
5.54	20.96
8.92	28.31
9.22	23.52
10.27	27.02
13.26	20.34
16.11	19.2
10.27	19.8
32.59	22.45
9.22	19
7.79	20.03
11.24	19.41
18.28	23.7
16.11	19.51
6.74	19.31
4.8	19.11
5.32	20.31
6.29	19.1
15.29	21.77
13.86	21.87
7.34	25.11
14.09	24.12
7.72	19.07
20.91	20.32
10.71	20.24
13.34	26.66
15.88	25.28
10.49	22.89
4.5	19.73
8.32	19.95
13.86	21.75
17.53	20.53
14.99	22.6
5.99	18.84
8.77	22.45
7.57	19.5
5.69	19.28
13.71	23.51
4.27	18.09
16.33	29.14
4.72	18.41
12.74	22.58
5.54	19.23
4.87	17.49
10.94	23.23
4.65	17.45
10.04	26.46
5.69	18.58
10.27	22.29
10.71	22.15
4.65	17.94
10.79	26.41
20.38	22.46
14.91	27.72
12.29	21.21
27.05	27.93
17.08	24.98
11.46	21.59
5.39	23.29
5.62	20.52
9.52	19.7
10.49	22.53
18.51	25.54
5.39	17.65
21.58	22.24
5.32	22.61
6.82	17.38
9.67	24.32
4.2	20.14
7.12	20.34
5.62	18.63
6.44	17.94
10.79	22.06
6.22	22.12
4.5	22.98
25.93	25.04
10.56	21.04
12.89	21.69
14.39	24.95
11.76	25.62
4.8	21.89
7.34	18.48
12.36	21.75
4.72	16.65
22.25	24.81
15.21	25.61
6.89	19.3
4.72	20.52
7.19	20.22
14.09	26.28
7.94	20.19
4.5	20.92
11.39	28.36
12.21	27.28
13.79	21.52
9.29	29.8
10.19	22.29
5.32	20.45
12.59	23.19
16.93	23
4.87	19.66
8.32	18.81
6.89	19.91
17.08	20.11
17.61	28.33
9.89	24.83
8.99	25.18
8.77	21.48
4.12	18.16
13.94	25.12
7.04	17.94
25.48	30.21
28.1	29.85
10.12	22.9
15.06	27.94
21.95	23.92
5.32	17.77
19.93	25.49
16.56	25.17
4.42	23.98
3.9	16.5
11.76	30.67
25.25	26.63
19.11	21.49
6.74	19.73
12.44	27.33
23.75	26.76
14.01	26.63
22.78	32.29
10.71	21.43
6.74	21.07
9.07	20.15
12.74	21.59
21.88	24.97
19.78	24.3
14.76	26.31
5.1	20.41
14.46	25.65
13.64	26.52
41.96	24.62
11.84	20.92
21.8	27.53
4.65	16.45
17.68	28.68
19.11	28.84
20.38	30.81
9.89	24.17
8.39	22.14
15.51	28.12
10.94	22.29
19.26	31.96
15.88	30.66
8.69	25.31
8.84	19.56
19.71	29.07
10.49	19.84
13.86	32.3
17.01	27.8
14.69	20.39
12.81	25.69
8.69	22.1
22.18	35.07
24.13	27.24
17.46	24
17.68	29.33
19.26	30.56
4.35	17.6
13.71	29.46
27.57	24.97
19.41	27.54
11.31	26.89
4.35	23.72
16.78	20.08
13.79	27.33
5.62	20.43
8.17	27.48
14.16	31.54
15.88	31
9.89	23.92
13.86	33.86
14.69	21.47
29.07	28.69
8.77	24.58
5.02	18.24
9.97	25.03
7.94	24.07
17.16	27.51
5.99	19.39
8.62	21.05
13.86	23.53
23.3	35.69
14.09	24.7
30.65	28.06
21.43	26.33
5.99	18.46
30.5	26.81
55.82	31.94
9.74	25.27
10.79	22.24
4.2	19.43
15.96	26.54
9.97	26.78
14.31	23.2
12.29	20.48
6.97	22.58
8.54	17.98
5.32	19.32
4.05	24.87
17.08	24.66
11.76	26.12
22.1	27.33
10.71	21.49
15.51	24.72
16.56	25
17.46	31.07
7.64	25.79
30.27	26.85
13.19	21.74
17.68	23.47
26.45	33.05
5.77	21.87
24.65	23.9
20.46	27.24
33.34	31.22
8.92	18.45
12.74	29.23
8.54	24.33
22.33	27.05
13.11	27.98
7.04	21.53
21.43	26.19
27.05	41.33
13.71	22.22
24.95	22.17
48.48	34.28
9.82	32.77
32.37	31.58
3.9	17.02
16.71	32.47
10.94	24.23
12.06	31.86
31.84	39.06
17.61	27.99
30.65	27.34
5.47	22.77
29.97	29.16
5.92	20.66
15.29	24.63
42.86	34.93
29.45	26.27
9.52	27.8
11.91	24.47
11.54	24.78
4.2	19.18
8.24	27.35
8.09	22.55
54.25	28.75
36.27	26.92
13.04	27.92
5.69	20.25
78.23	28.78
7.57	18.44
8.62	21.54
10.42	25.45
18.43	33.85
10.71	30.66
14.54	21.01
37.84	31.73
7.57	23.42
18.88	30.96
13.64	27.42
29.3	43.54
28.1	26.69
36.49	30.74
7.34	20.3
16.63	34.26
18.88	24.34
9.29	24.77
10.79	27.56
17.08	34.15
30.05	31.46
7.64	17.56
14.39	20.81
3	16.35
19.11	18.27
18.13	22.08
6.07	15.56
24.88	23.33
0.67	17.56
9.07	15.71
5.1	15.19
20.08	21.8
6.07	14.83
10.49	16.61
6.59	17.83
10.94	16.68
7.12	16.55
13.11	22.22
24.43	26.2
17.53	24.96
4.8	22.17
16.93	19.77
8.24	18.17
13.19	23.73
16.18	18.78
3.9	18.23
19.86	28.26
31.1	25.4
13.79	25.78
6.82	20.13
15.21	20.58
14.24	31.33
8.47	29.62
18.88	30.99
10.34	31.12
20.61	22.36
14.01	20.98
13.94	31.52
13.64	34.72
13.34	26.83
5.54	21.34
9.59	29.09
7.42	24.36
16.78	32.11
16.18	24.49
4.87	19.03
7.42	26.83
10.94	23.21
13.26	29.51
6.52	23.76
12.44	32.2
6.89	26.4
8.84	28.1
11.16	28.01
6.67	25.83
14.16	32.59
8.62	24.36
10.42	31.99
5.25	29.9
4.87	20.45
17.46	23.91
9.74	31.42
12.36	27.72
11.76	28.2
13.11	31.53
10.42	24.28
18.36	25.91
6.37	22.85
49.45	29.96
11.39	35.09
19.18	33.8
8.17	30.05
20.46	34.49
10.64	25.19
11.69	25.69
6.22	24.36
6.07	29.02
10.86	24.03
19.11	27.96
6.82	26.62
28.55	33.04
14.46	34.31
15.66	23.07
10.19	29.44
19.93	27.55
15.88	26.02
5.99	20.73
12.89	26.05
11.84	28.96
8.02	31.66
21.13	25.11
6.29	28.31
7.19	23.99
7.64	23.18
14.24	29.66
8.02	28.53
23.83	23.5
12.74	35.63
16.63	22.16
5.02	18.51
5.25	24.64
6.82	21.71
15.74	33.06
6.07	27.79
7.12	24.62
6.37	29
15.74	29.02
5.02	26.39
7.79	26.59
7.57	31.54
8.17	31.31
18.81	33.16
12.66	31.14
9.52	21.81
21.13	23.27
18.96	30
17.61	29.38
17.08	26.98
10.34	26.51
7.04	29.32
18.28	30.25
10.34	29.89
10.27	28.34
19.03	28.54
15.51	30.43
12.21	19.47
19.71	22.54
13.19	26.26
6.59	26.22
8.77	28.89
15.51	25.12
16.93	29.46
19.03	29.98
20.83	27.71
18.13	26.93
4.72	18.38
12.96	39.98
12.14	29.36
5.92	22.84
17.01	33.49
7.49	26.69
10.71	26.88
5.1	24.06
5.32	20.79
12.06	27.73
14.76	26.97
11.99	31.94
7.72	23.61
5.54	19.42
26.37	25.68
18.21	31.04
9.67	21
9.82	32.13
5.92	19.78
5.17	20.71
8.02	28.41
13.71	29.96
7.64	23.54
11.99	30.07
6.37	27.49
11.31	20.16
9.29	28.85
7.72	29.52
6.74	21.33
10.94	29.47
13.49	31.82
5.84	24.29
5.39	22.01
11.91	28.52
13.94	33.7
15.14	25.21
20.08	28.31
11.69	33.89
6.59	23.31
5.25	22
9.82	34.03
11.91	25.35
9.07	26.57
10.19	26.65
11.99	27.37
11.84	25.43
9.07	25.37
14.09	25.96
8.84	28.88
15.36	32.4
17.08	27.27
14.91	23.82
13.86	35.1
7.79	30.12
11.54	25.35
10.19	23.58
10.49	29.98
10.34	31.13
8.17	25.98
8.09	23.61
4.65	19.4
14.39	26.8
13.94	28.6
11.54	30.18
24.8	28.05
4.72	22.11
14.39	28.86
12.51	26.23
10.71	24.62
9.74	31.58
6.59	26.22
27.8	32.24
7.49	30.38
6.74	31.87
17.98	33.75
9.89	29.84
13.86	23.78
10.19	32.21
5.77	26.38
17.76	32.68
7.34	28.55
18.51	27.66
6.89	21.24
20.31	28.67
7.04	29.54
22.1	30.61
6.74	20.81
14.84	35.52
6.74	24.04
17.31	34.15
16.86	33.55
17.98	35.16
15.96	22.54
12.36	27.82
11.09	27.95
13.94	41.61
14.61	35.03
13.34	40.79
6.07	27.17
6.59	24.63
5.1	23.59
8.02	26.68
20.76	29.66
4.95	19.83
5.39	24.42
9.59	28.41
17.53	34.24
13.26	23.45
13.94	30.24
8.02	27.27
14.69	29.19
5.02	25.6
10.64	28.98
8.47	24.25
17.91	38.45
20.53	39.96
27.5	23.94
5.92	23.15
17.16	26.6
24.35	36.52
21.65	26.36
21.13	26.22
10.42	28.97
5.69	22.3
29.82	27.59
15.59	27.79
8.39	24.35
5.02	22.13
19.63	32.33
12.81	35.11
19.41	31.25
12.74	27.16
10.42	32.13
10.19	27.71
18.28	28.56
5.1	20.09
10.19	23.32
5.69	21.49
13.34	28.07
11.24	20.24
18.73	26.43
9.44	32.1
21.8	23.6
19.48	26.19
11.76	30.92
18.06	24.46
17.31	29.7
18.21	28.76
12.44	25.28
5.17	24.43
7.49	27.11
11.61	29.35
37.84	28.7
9.44	30.65
9.07	23.31
31.17	34.96
19.93	28.37
5.17	26.52
19.03	32
10.94	24.27
7.94	28.2
9.37	25.15
4.8	19.67
6.82	21.46
16.56	31.93
28.25	25.26
12.44	25.08
23.45	34.45
13.11	27.33
9.82	27.24
11.99	36.36
6.59	21.05
31.17	33.27
22.63	32.84
4.8	17.98
11.61	33.29
16.26	28.3
12.96	38.99
17.16	34.34
17.08	27.83
25.85	26.29
16.41	30.86
18.13	35.67
7.34	21.24
7.12	24.62
16.33	26.22
16.26	28.56
8.32	21.7
17.31	27.88
13.94	27.03
10.86	29.1
9.37	25.55
7.87	21.05
13.26	36.9
7.04	27.09
41.44	31.67
29.75	32.5
28.55	28.6
16.56	28.4
11.84	27.16
6.44	19.42
19.86	30.96
15.74	31.17
16.86	29.48
14.39	30.64
26.08	37.77
28.77	26.17
14.39	23.35
7.04	22.21
23.75	28.54
6.44	22.44
15.21	28.58
6.89	31.28
9.52	25.61
10.79	30.76
11.54	25.71
17.53	27.76
21.06	30.77
12.59	25.25
24.35	29.12
36.87	34.19
13.19	26.76
12.06	24.53
15.81	35.14
26.23	30.27
8.77	21.97
13.49	24.1
14.24	27.46
17.31	21.92
15.44	30.37
9.52	28.09
10.71	23.03
13.94	26.94
19.86	26.88
15.44	22.59
53.05	37.15
20.23	35.06
5.84	22.38
11.76	21.27
17.38	28.41
14.16	27.12
21.8	24.09
20.83	22.1
42.86	36.54
9.97	30.49
12.29	26.51
17.53	28.64
16.03	36.21
18.58	27.45
36.49	33.98
11.99	27.26
12.59	20.02
6.82	19.82
8.99	26.41
20.68	27.5
32.44	28.34
10.42	28.91
17.31	36.67
5.02	21.52
24.58	27.77
9.74	26.5
17.61	27.54
24.28	27.38
27.57	30.96
11.99	27.77
7.94	28.02
4.87	20.15
17.08	32.18
18.66	31.69
20.08	34.21
15.66	33.44
27.2	28.69
32.97	28.45
6.37	26.08
14.76	25.41
17.98	28.22
15.66	23.51
4.65	19.84
20.08	30.4
18.81	27.86
22.93	20.14
10.27	20.18
8.47	19.86
5.84	19.73
19.78	31.23
16.26	32.8
6.37	24.66
6.52	20.43
22.03	28.53
16.86	26
22.48	32.41
14.99	34.61
15.96	26.89
10.27	26.34
16.78	31.43
6.37	21.24
9.22	22.84
18.06	28.35
16.18	31.64
30.2	37.26
34.62	32.22
8.54	27.4
5.1	20.74
12.96	35.54
17.38	23.73
20.46	24.99
46.68	32.23
18.28	24.79
16.41	24.16
5.69	21.64
20.98	31.96
7.19	21.19
10.19	26.62
12.14	22.12
22.7	33.42
19.71	25.67
19.18	33.48
10.42	31
26.3	23.34
11.01	21.5
22.63	34.24
15.59	24.55
35.59	31.94
26.08	37.7
6.29	20.65
28.62	33.03
17.53	26.56
31.92	31.22
11.76	26.04
17.08	28
16.33	28.46
7.04	25.77
6.74	23.81
28.32	28.14
15.66	35.12
26.6	32
6.52	25.32
27.12	35.49
26.23	28.08
6.59	33.4
25.93	34.24
14.09	29.76
8.47	23.65
22.63	33.53
19.48	22.58
12.29	32.4
19.48	37.4
35.97	36.23
13.94	29.7
25.85	29.58
11.01	27.56
18.73	30.73
17.16	24.9
12.51	26.02
9.97	24.58
15.88	23.83
16.93	31.06
8.92	32.24
43.98	32.59
34.32	35.81
17.98	19.89
14.46	23.79
24.65	23.17
26.3	29.47
50.95	36.21
15.44	29.71
26.6	28.39
7.57	25.5
8.02	20.87
36.04	40.26
16.03	26.49
7.57	31.8
24.88	26.99
4.8	20.73
15.96	22.08
25.03	23.75
47.21	33.35
25.03	27.49
4.87	18.75
6.89	26.57
13.64	29.31
16.48	24.21
15.59	23.77
20.46	30.58
20.98	31.41
34.17	27.71
24.5	33.33
10.56	27.51
13.34	24.94
12.59	35.01
35.22	34.53
23.53	34.39
20.91	25.42
15.44	33.45
34.17	28.51
13.41	25.59
11.09	29.18
36.04	34.75
18.13	30.19
15.44	28.56
19.33	35.16
23.38	28.37
26.08	33.24
62.04	33.83
6.67	25.53
5.39	25.1
42.78	36.83
29.3	32.04
8.54	27.83
32.59	26.57
31.17	23.84
7.72	32.22
19.18	35.11
4.87	17.8
17.76	28.93
17.98	37.23
8.62	27.3
23.6	28.81
8.24	24.89
20.91	26.53
31.32	30.47
17.01	25.04
16.33	30.64
21.13	32.46
18.43	30.7
8.02	28.38
29.52	24.9
35.29	27.65
16.26	25.77
11.84	29.15
21.2	23.58
50.05	24.66
16.11	29.28
20.38	32.95
22.55	31.94
7.12	26.16
23.83	34.45
27.2	31.84
12.51	23.54
17.76	28.07
40.46	36.22
22.85	28.64
4.65	20.84
25.55	28.14
37.16	27.33
40.09	27.84
17.83	40.3
18.51	28.01
22.93	28.63
12.44	24.97
8.47	20.31
98.68	31.73
13.34	24.2
6.67	22.97
18.43	29.05
56.12	33.48
33.87	35.34
10.71	29.13
4.8	23.33
17.01	26.48
9.07	28.83
31.69	29.48
17.61	29.2
16.78	37.38
5.1	23.28
27.8	27.12
25.25	28.67
5.39	19.17
15.74	25.27
32.82	34.34
13.86	37.66
14.46	22.7
16.18	30.2
32.97	30.32
26.08	32.86
22.1	31.74
15.21	30.16
32.44	28.69
46.76	37.13
7.42	21.44
31.25	34.19
37.31	33.91
22.78	24.87
34.17	27.79
20.91	26.77
38.51	33.25
16.93	39.01
14.91	31.46
27.05	30.47
10.94	25.23
24.05	34.17
20.01	24.36
33.34	32.75
21.06	31.13
5.02	22.49
34.32	23.65
13.26	28.83
9.89	25.66
42.04	30.59
20.61	31.57
15.21	34.79
10.71	35.9
48.85	29.45
5.39	23.26
4.87	18.57
27.35	28.7
18.06	22.59
18.51	22.43
19.56	33.7
12.89	26.99
16.56	35.67
15.74	27.72
22.63	32.57
11.99	25.34
18.51	30.16
44.96	30.83
15.88	40.86
16.93	30.67
0.45	23.67
26.52	33.41
7.94	29.59
34.62	26.6
22.55	32.04
16.26	34.35
24.95	28.21
13.41	33.56
11.16	27.19
8.32	28.75
19.78	26.68
17.76	32.01
26.45	31.17
41.51	23.33
19.03	37.26
10.64	26.68
14.01	32.39
19.48	35.18
19.48	33.89
22.7	33.59
24.35	38.18
7.94	30.21
14.76	25.78
20.31	30.9
16.18	39.43
28.47	31.21
21.43	32.88
23.68	35.09
19.03	34.51
10.42	28.39
16.41	24.83
38.74	34.68
51.7	45.45
22.1	25.64
20.01	28.98
7.12	22.54
22.7	32.52
34.99	31.81
23.3	29.65
7.64	24.47
20.08	29.4
24.43	31.94
21.58	25.67
30.57	28.43
5.25	19.56
14.01	41.48
22.78	29.61
10.19	33.35
35.37	32.6
6.44	30.38
26.08	31.28
13.79	32.07
14.84	24.86
12.59	27.67
27.12	33.14
19.93	34.67
12.14	39.71
13.41	33.16
61.44	30.45
19.56	31.85
7.19	27.1
32.07	34.58
44.73	36.76
36.57	24.95
17.91	35.32
15.51	38.78
19.26	30.55
48.85	30.23
22.63	28.33
22.03	35.09
14.39	33.8
7.87	28.27
10.34	25.31
25.03	31.29
38.51	37.41
18.73	31.79
31.1	34.19
10.49	25.74
18.81	30.05
17.53	26.92
16.26	25.87
49.15	35.32
11.99	26.76
26.67	31.21
18.96	28.22
13.11	31.87
23.98	25.76
42.78	27.77
6.37	20.05
13.64	26.08
26.82	37.72
28.32	36.32
18.96	31.7
29.07	28.79
47.95	27.86
27.35	27.34
10.64	23.49
28.7	37.36
17.83	36.99
13.64	28.78
15.06	23.58
20.38	27.82
8.92	23.61
6.82	25.89
43.61	26.24
8.39	23.73
28.92	33.73
84.74	27.33
67.59	34.23
5.54	29.31
9.82	27.85
36.87	31
53.12	35.22
8.02	24.73
5.69	22.32
8.69	26.94
18.21	25.98
10.56	19.7
5.39	20.67
11.61	32.95
19.63	33.56
25.7	31.8
17.76	25.71
16.41	29.68
14.84	25.75
42.63	27.74
14.99	27.48
5.1	24.71
16.86	23.37
13.86	27.38
23.53	28.4
8.47	28.97
7.72	33.39
8.17	25.86
16.93	26.84
36.57	25.8
6.52	21.64
14.01	25.35
12.29	25.05
19.86	33.43
15.81	26.71
24.58	24.01
10.56	31.43
29.3	24.77
43.68	42.04
38.06	28.31
20.31	28.66
11.01	25.27
6.44	21.48
14.39	25.76
10.64	20.32
16.78	27.41
37.69	27.68
16.86	28.01
19.11	34.44
28.85	28.08
14.16	23.87
6.67	25.53
62.57	28.6
16.93	23.74
9.14	31.1
8.17	23.63
19.18	37.49
14.69	28.9
13.04	30.98
25.18	36.82
7.57	27.07
12.29	32.8
23.53	31.93
27.05	21.68
10.86	21.73
29.3	32.04
15.74	30.74
5.32	29.58
16.71	31.13
10.19	28.8
17.68	24.09
8.02	34.02
14.76	20.47
34.17	29.2
11.31	25.65
37.91	28.13
17.46	23.33
8.09	30.36
16.93	28.19
53.12	42.17
19.11	33.98
9.37	25.65
15.06	19.77
8.02	27.33
16.11	24.79
53.5	38.9
17.23	21.87
12.06	22.96
19.86	30.49
30.27	26.55
11.31	29.94
23.75	25.23
17.16	22.16
10.64	26.56
22.25	21.82
43.76	39.09
9.59	21.98
25.93	25.56
16.86	32.98
16.11	26.46
14.16	30.51
18.43	36.8
28.62	28.07
6.52	30.57
33.42	32.04
35.89	31.2
8.77	21.01
27.57	29.4
20.61	26.07
6.74	24.88
10.71	24.28
55.37	40.08
23.6	19.63
11.16	27.67
14.16	28.61
26.15	35.99
34.54	22.93
22.48	33.79
5.1	21.78
8.77	30.38
11.84	23.31
23.38	30.65
6.29	19.92
23.6	21.07
30.05	27.95
21.88	21.19
12.06	28.53
11.69	24.78
13.94	28.52
23.75	30.87
17.91	35.44
5.32	18.58
18.96	27.66
5.62	23.79
10.49	22.08
28.02	34.58
5.62	19.73
29.15	33.43
5.25	19.97
16.26	23.02
10.71	22.01
7.42	22.39
24.13	31.12
23.23	29.94
17.08	24.46
12.96	28.25
5.84	24.08
28.1	28.79
18.36	32.41
16.93	24.56
27.65	35.69
13.79	22.97
17.76	28.37
11.54	25.81
6.37	24.81
19.48	22.59
6.59	23.65
17.38	33.02
10.86	19.97
26	35.74
24.65	30.42
14.31	31.28
6.59	21.06
22.33	27.77
8.92	23.07
13.34	23.94
23	21.38
16.56	28.24
5.69	28.82
13.04	32.51
17.46	27.57
15.88	23.96
12.29	22.51
13.64	32.7
19.86	33.66
6.59	21.19
12.89	32.78
26.23	25.69
16.33	26.33
22.03	30.3
6.29	17.82
6.07	18.67
14.91	33.97
15.59	24.39
16.03	33.71
50.8	35.72
21.06	21.64
25.1	30.61
13.49	30.06
7.42	29.69
16.26	31.5
37.69	30.72
10.27	25.88
19.93	33.58
6.22	23.71
15.59	26.74
11.99	28.57
10.34	29.18
23.23	29.33
7.34	22.96
12.89	26.17
8.32	22.53
18.66	28.81
5.02	21.9
42.93	29.94
13.71	20.85
36.87	23.97
17.01	27.45
6.89	22.77
7.42	20.15
18.58	32.47
7.79	23.36
13.26	31.97
23.75	30.93
10.34	29.1
19.78	28.97
6.52	28.52
7.72	22.17
34.54	38.71
14.39	29.42
16.18	24.3
17.16	43.89
5.92	28.44
6.37	21.39
8.54	21.42
8.09	26.21
5.84	27.21
10.12	24.28
17.38	31.79
13.86	27.53
13.26	32.93
32.74	30.7
15.66	21.72
16.56	22.14
33.57	21.08
24.8	30.44
18.96	38.12
10.12	28.54
25.7	29.76
6.97	19.26
17.23	37.04
13.71	24.33
19.63	32.59
39.71	30.3
14.76	29.35
14.24	28.48
17.23	34.1
17.46	35.7
14.61	31
10.12	19.39
6.59	23.41
20.31	32.11
42.19	27.79
13.86	24.64
11.69	33.04
42.63	19.32
8.92	22.67
27.2	22.43
7.72	26.16
16.86	26.94
29.45	33.64
23.6	28.98
17.23	38.42
9.59	28.02
13.26	27.25
6.74	26.02
32.89	32.46
13.11	28.68
27.5	22.33
5.62	18.93
21.73	28.74
31.4	29.73
27.95	26.72
15.06	37.18
21.28	39.24
15.88	31.64
11.91	30.96
12.29	32.41
17.53	19.85
11.76	29.11
15.88	28.8
23.9	34.44
14.84	23.67
12.36	27.61
14.76	28.6
17.68	37.07
11.24	23.37
8.92	30.86
16.03	30.31
37.39	29.13
14.69	28.89
20.53	25.79
14.24	26.96
15.66	37.14
20.08	34.4
16.78	33.33
11.84	29.98
10.64	24.11
11.16	28.57
14.39	27.01
22.25	31.73
14.84	32.27
17.08	20.36
8.17	25.87
15.88	26.53
18.96	31.53
12.96	27.19
20.31	21.67
9.29	24.63
5.02	20.18
8.02	22.99
10.79	26.15
18.66	22.7
22.1	33.85
20.61	32.66
13.79	20.84
18.88	25.77
15.21	19.84
14.01	21.05
27.42	36.91
25.1	31.15
17.38	30.12
7.79	24.88
19.03	35.62
14.24	20.46
9.74	18.72
23.53	25.78
27.27	22.16
19.18	27.55
11.16	25.89
13.19	27.66
8.02	33.23
22.78	33.04
27.95	31.7
26.08	27.05
12.21	23.81
13.26	30.34
32.07	25.69
8.47	32.27
7.49	32.87
27.72	36.28
7.34	21.32
14.76	34.04
16.26	26.9
5.47	22.22
7.34	27.52
18.66	33.44
12.89	20.1
22.18	32.11
23.45	25.24
20.08	31.06
17.68	32.16
14.46	27.6
15.66	34.51
23.15	23.9
11.84	32.58
11.91	30.38
10.19	31.92
17.68	30.62
6.22	23.93
36.27	24.62
15.74	34.87
17.01	30.22
11.09	26.72
21.13	37.34
14.01	30.81
13.26	31.53
14.61	31.42
17.83	31.43
5.54	22.22
20.46	34.46
7.04	24.86
11.91	21.3
27.42	31.27
12.96	33.13
14.39	44.11
11.16	26.54
13.64	28.52
10.64	30.39
5.84	21.32
41.74	34.72
18.28	22.33
11.61	35.2
26.9	33.99
14.54	21.47
23.53	48.35
17.83	31.56
8.02	29.48
10.49	32.21
5.39	28.08
14.09	25.95
7.49	24.78
17.98	34.25
33.57	29.42
13.11	25.94
47.95	23.36
6.74	26.33
22.7	30.5
11.01	28.61
10.94	25.89
9.97	31.7
8.09	34.56
22.03	29.73
18.43	32.54
5.99	20.95
11.01	31.52
14.01	39.94
21.88	24.89
42.93	34.05
11.01	29.15
8.09	33.87
11.39	28.13
21.2	28.83
25.18	33.93
20.68	26.29
14.69	30.62
14.09	18.94
10.79	34.88
52.6	30.68
30.87	31.38
20.91	22.99
18.88	36.91
14.39	25.97
15.44	35.25
9.67	23.49
5.69	19.04
11.39	21.02
8.54	30.68
6.74	26.08
20.91	28.07
14.09	35.94
5.84	26.06
36.87	34.42
15.81	29.36
17.08	27.78
7.94	28.01
11.01	33.5
12.36	26.33
15.06	19.9
10.86	21.7
7.42	26.78
5.54	23.99
15.81	32.3
22.03	24.61
6.29	24.75
12.06	30.75
12.14	21.01
21.06	24.71
5.1	20.63
18.66	31.73
33.94	35.16
23.6	26.5
15.29	29.27
12.36	27.12
5.1	20.79
6.82	24.6
10.56	24.19
6.74	24.88
9.07	26.73
5.62	21.81
11.76	27.54
11.69	27.53
9.44	26.94
11.99	29.84
6.97	21.42
6.14	27.1
22.7	27.24
30.87	28.48
14.16	36.77
13.26	29.64
6.37	19.54
10.86	27.41
14.09	36.64
15.88	29.31
12.89	25.44
54.17	27.03
8.17	30.28
16.56	30.74
22.33	33.06
15.88	27.4
20.23	36.21
13.34	29.42
9.22	32.19
8.77	26.73
5.02	25.16
14.84	31.31
20.76	28.32
27.95	26.46
55.15	26.21
14.61	30.02
12.51	29.61
27.35	26.54
16.56	31.13
11.99	26.92
14.16	27.05
11.16	31.34
31.99	25.26
15.36	23.64
31.02	31
20.76	27.1
14.69	28.74
9.82	26.02
5.47	24.52
15.51	35.46
11.46	26.26
38.81	34.1
23.9	34.14
42.33	32.71
9.22	26.13
21.06	21.91
5.54	25.46
39.56	31.67
32.52	26.73
28.92	24.08
21.65	22.7
18.96	31.27
10.71	25.48
13.41	31.24
55	25.3
13.79	19.57
9.22	25.98
13.94	30.45
6.14	30.6
14.54	18.57
16.63	38.82
44.81	35.53
6.14	21.15
18.13	19.55
14.69	28.74
16.56	27.23
6.44	25.33
20.01	25.91
16.78	32.13
15.59	20.68
18.28	33.33
22.25	35.03
17.38	31.97
10.71	29.12
17.01	30.38
14.69	32.57
64.66	21.3
37.39	32.3
15.66	33.03
10.34	22.36
16.93	32.98
14.46	31.72
12.89	26.27
16.48	26.4
17.08	25.96
28.62	29.54
25.7	30.07
18.36	33.64
10.49	26.26
12.36	29.82
8.47	22.62
13.64	25.69
7.79	23.63
21.35	28.13
40.09	28.96
27.12	31.23
9.74	26.62
12.21	20.7
12.66	28.01
11.01	29.87
30.2	30.87
13.94	36.99
15.59	27.21
26.37	24.34
6.37	22.46
19.63	27.24
6.59	18.5
14.46	31.41
9.52	22.72
11.99	22.89
26.75	26.26
11.39	27.41
9.37	27.74
17.16	24.7
16.71	32.31
19.93	28.97
5.92	20.8
18.88	31.4
8.39	26.53
14.61	34.44
28.62	28.92
6.07	27.42
7.64	27.74
8.84	26.66
9.52	23.57
7.79	27.06
13.86	28.39
20.83	25.18
7.34	20.68
8.84	24.98
30.35	31.08
12.36	23.18
14.99	26.67
13.64	32.87
18.81	34.48
27.05	37.06
26.75	25.06
11.09	29.2
[truncated: 21,330 more rows]

## Sheet: ctrl-DAB mean intensity
	DAB Mean Intensity
16.63	14.8
6.89	9.25
7.42	9.32
7.34	8.09
7.04	9.88
7.12	7.37
6.74	5.72
7.49	7.73
7.34	8.02
10.04	7.43
8.09	7.6
10.34	7.39
14.99	5.62
9.74	5.18
10.79	5.62
14.01	5.48
8.39	4.88
7.04	4.38
14.84	5.1
13.49	4.92
13.64	4.73
7.19	4.56
11.69	5.06
17.68	5.3
11.16	5.34
15.44	5.18
16.71	5.12
20.38	5.66
21.88	5.32
8.24	5.59
23.98	5.08
11.24	5.36
11.99	5.41
4.42	5.1
16.48	5.27
8.92	5.34
14.76	6.07
13.11	6.85
14.99	5.13
8.02	5.44
12.89	5.26
17.83	5.05
13.04	5.2
9.37	4.7
9.97	4.88
19.11	4.94
16.93	6.28
15.51	5.48
3.67	7.41
13.11	5.9
10.42	9.99
9.14	6.24
9.89	5.36
7.19	5.35
8.39	7.72
9.29	6.92
8.47	11.48
8.62	4.77
9.44	8.1
15.21	5.68
6.74	5.61
6.89	6.89
6.74	6.61
7.94	10.98
14.84	5.53
6.74	9.29
17.23	5.91
6.82	6.1
14.09	5.79
6.74	6
14.46	6.43
6.74	7.26
7.19	6.85
8.54	5.61
11.61	5.43
13.79	5.89
18.88	5.89
17.08	5.95
12.59	5.42
16.48	7.26
14.01	4.93
7.49	5.63
12.66	13.11
7.19	7.08
14.69	9.56
19.71	6.54
12.29	5.51
6.89	8.16
9.89	8.36
8.77	7.36
13.71	9.44
13.56	5.03
14.39	6.15
10.86	5.58
19.11	8.76
16.11	5.36
25.33	6.43
6.74	7.13
8.62	5.14
8.47	7.2
14.84	6.22
14.69	6.12
7.12	5.09
11.24	6.21
15.29	5.99
11.76	5.82
18.36	5.36
14.69	6.83
21.43	5.48
16.18	5.86
17.38	6.02
13.71	6.1
22.33	10.99
21.28	6.58
12.14	7.69
10.04	6.84
10.34	6.01
14.99	6.89
13.79	5.45
10.64	6.48
13.26	5.89
14.91	7.77
15.66	5.53
14.99	6.03
15.81	7.01
14.09	7.59
18.73	6.86
16.41	6.13
8.92	5.82
7.57	9.14
17.83	6.22
8.39	5.68
19.33	5.92
7.87	5.98
9.74	7
17.83	6.83
10.19	5.45
12.44	7.09
8.92	4.88
36.19	14.12
12.29	5.3
15.36	7.05
9.14	6.35
15.44	5.73
11.24	8.19
15.66	5.62
6.82	4.84
11.54	4.95
11.39	6.37
25.4	5.6
17.53	5.62
8.39	5.96
12.89	6.51
10.79	6.53
13.04	5.36
11.54	5.17
13.41	4.74
10.64	10.74
11.46	5.88
7.79	6.77
9.44	8
14.84	6.87
12.74	6.44
13.41	6.92
12.59	5.88
11.91	6.3
10.12	6.29
10.56	6.68
20.68	9.38
18.13	5.6
18.58	5.32
9.14	6.6
19.11	7.3
15.14	6.64
12.14	6.98
12.59	13.96
12.66	5.83
9.59	5.88
9.74	5.41
28.47	14.27
14.84	6.02
6.22	9.77
12.96	8.06
10.86	6
10.19	5.31
8.09	5.79
10.86	5.51
16.48	10.82
14.76	10.63
12.59	6.26
13.94	4.91
12.74	7.71
14.16	5.66
13.94	5.89
10.34	6.54
35.07	6.85
17.91	6.08
19.93	5.85
13.19	5.77
7.04	6.04
19.03	11.24
14.84	6.46
29.3	13.83
12.89	7.4
15.88	6.28
73.95	17.25
28.55	15.39
14.39	4.69
14.46	5.6
8.09	5.52
11.09	6.68
12.59	5.46
7.12	8.25
18.66	6.77
14.16	6.86
25.25	5.99
12.59	6.57
7.27	6.32
7.04	9.17
8.32	8.99
12.14	5.22
18.36	6.16
16.03	6.21
8.09	7.31
16.78	6.27
12.51	7.04
10.42	5.57
19.33	5.7
16.86	6.36
8.84	7.7
8.02	5.74
14.46	6.67
9.74	6.13
13.49	8.58
14.54	7.45
19.26	5.24
8.24	5.98
11.16	5.85
12.59	6.79
11.01	5.16
15.21	5.87
12.74	8.26
9.59	5.37
14.39	5.36
10.49	6.5
21.35	7.07
11.54	7.1
10.12	7.53
18.43	5.89
10.79	6.45
9.97	5.14
13.64	6.11
14.46	7.42
13.64	6.64
14.99	5.59
22.03	6.39
12.06	5.35
11.46	7.16
10.19	5.51
12.51	5.75
15.74	5.36
11.01	5.56
16.03	5.92
9.52	6.23
13.04	10.18
9.89	5.54
7.34	7.26
18.81	5.1
8.39	5.54
19.93	5.87
14.91	6.3
20.08	5.75
11.69	6.07
14.24	6.95
8.62	5.17
13.71	6.13
11.76	6.4
11.99	5.4
12.59	6.51
10.19	5.15
11.16	5.5
6.74	4.89
20.68	6.27
19.78	5.35
14.24	4.58
27.27	7.16
9.74	6.23
9.44	7.19
13.79	9.33
13.04	6.42
14.91	6.71
11.01	5.46
13.56	4.87
15.59	6.06
13.04	7.81
40.84	21.04
8.39	6.38
16.78	6.42
16.93	5.62
12.59	6.01
10.64	7.45
19.11	6.34
12.36	4.79
10.86	6.86
15.88	5.62
10.79	6.44
13.34	7.27
19.48	6.07
26	5.75
17.46	7.28
25.48	6.21
13.04	5.27
14.69	7.91
7.79	8.74
84.37	16.75
13.19	4.9
16.93	7.04
11.61	6.77
7.19	5.25
11.99	6.5
10.42	6.92
17.53	6.54
9.37	7.27
12.44	5.61
9.07	5.67
10.64	5.08
49.3	19.39
12.89	6.25
19.11	6.58
14.61	5.65
18.13	6.43
9.97	7.75
7.27	5.52
20.53	6.44
6.67	5.63
7.64	8.74
14.91	6.67
13.86	5.25
8.92	10.1
6.37	9.64
6.59	8.7
13.64	6.62
13.86	12.06
6.74	8.34
24.43	11.11
6.74	5.3
8.24	9.05
12.44	6.01
8.77	9.26
8.69	5.97
8.09	6.51
11.31	9.11
12.89	7.41
7.34	5.58
0.97	9.46
11.24	6.29
6.89	5
7.19	6.52
9.07	5.52
7.34	7.28
9.44	6.83
10.19	5.99
10.56	7.83
13.41	5.66
17.08	5.41
11.39	5.17
33.34	8.8
11.91	5.66
10.79	5.39
12.06	5.2
15.29	5.67
43.08	13.87
8.99	7.48
6.97	5.1
7.72	7.89
8.99	5.15
52	14.95
12.44	5.13
8.69	6.97
14.09	4.98
10.86	8.21
14.69	7.33
11.69	5.62
11.39	7.7
12.89	6.75
12.74	4.43
6.59	5.48
26.08	12.04
15.51	5.14
14.54	8.43
18.13	11.06
8.69	8.04
9.89	7.67
59.34	13.24
8.09	5.18
13.71	4.58
6.89	6.5
17.91	11.2
6.89	6.64
14.84	4.9
7.87	5.15
6.89	6.2
12.51	5.8
7.04	6.61
11.09	5.38
10.19	10.74
11.24	5.1
10.49	6.86
7.04	8.15
10.34	6.7
15.14	6.44
14.01	6.79
10.79	6.09
21.28	6.2
13.49	6.54
12.89	7.48
7.19	6.79
8.17	5.09
12.66	5.1
13.26	4.81
15.96	6.05
7.94	7.22
16.41	6.09
7.72	6.19
34.17	13.26
11.16	7.01
6.52	5.57
8.39	4.91
8.09	5.24
10.27	4.94
11.54	5.04
8.54	5.51
6.74	5.44
18.06	6.2
61.14	15.18
10.34	6.67
8.47	5.9
12.06	4.86
6.89	5.87
9.29	5.66
14.84	5.46
6.97	6.71
14.84	6.46
14.84	6.03
11.24	4.88
6.89	6.17
9.97	5.41
15.59	4.93
10.12	5.87
6.67	5.93
10.49	5.98
12.44	4.99
38.74	13.69
12.96	8.24
10.86	5.46
7.79	6.13
15.74	5.78
17.53	6.51
7.04	6.21
10.27	5.77
8.32	5.74
16.03	6.45
15.06	5.64
10.19	5.88
10.34	10.57
10.04	5.96
6.89	4.75
12.74	6.52
9.67	6.35
15.51	6.57
17.83	5.47
10.56	5.03
12.14	5.79
18.43	6.09
8.47	6.33
15.14	6.48
11.54	6.02
6.44	6.59
6.44	5.67
11.09	5.45
13.79	6.17
15.36	6.12
8.77	7.77
11.24	7.45
12.66	7.44
13.04	6.03
17.23	6.1
8.32	7.71
9.37	6.01
9.14	7.36
12.44	7.14
15.81	8.04
16.56	5.5
14.54	4.83
7.64	7.59
11.76	7.25
13.49	5.08
18.88	5.94
11.61	9.68
16.18	5.55
6.74	5.27
15.29	4.75
11.61	6.11
12.66	7.11
9.67	5.24
9.44	5.9
13.34	5.06
13.26	5.42
12.14	5.67
8.99	6.14
9.52	4.72
9.59	8.46
14.76	6.4
10.64	5.91
12.14	5.52
12.36	6.13
14.09	5.62
11.84	4.9
44.43	13.42
10.49	6.62
17.83	6.03
16.41	5.39
15.06	4.84
15.44	5.24
6.74	5.71
11.76	5.15
16.93	5.88
12.81	5.94
10.19	5.48
6.82	5.3
18.58	6.08
10.56	5.67
7.79	6.43
9.14	4.67
9.59	5.35
12.66	5.05
11.91	5.63
10.04	6.25
13.86	6.59
19.26	6.03
9.29	6.06
7.34	5.48
9.14	6.11
6.37	5.87
10.71	5.86
8.92	5.37
9.37	5.58
13.86	5.09
18.06	5.57
13.64	6.24
21.28	5.58
17.31	5.66
7.04	6.23
20.98	6.11
25.48	5.65
10.56	5.89
11.39	6.1
6.37	5.68
13.49	5.62
10.86	4.77
12.74	6.06
11.69	5.46
8.92	5.63
9.59	5.84
7.42	5.37
6.44	4.84
13.11	5.84
11.16	5.2
15.51	6.44
10.49	5.81
16.56	5.96
13.94	5.68
12.74	5.69
8.99	5.55
16.41	6.1
11.99	5.65
15.14	5.73
18.06	5.26
8.54	5.59
16.78	5.59
16.71	6.46
16.33	5.83
10.86	3.86
11.09	5.49
6.22	5.94
13.71	6.02
12.66	5.39
9.74	9.33
14.76	7.87
14.39	6.27
9.59	5.53
20.23	6.23
23.15	5.59
9.59	4.74
14.16	5.61
6.29	5.85
11.76	7.55
9.44	6
9.67	5.39
15.44	6.12
14.39	6.43
12.66	6.3
7.79	5.94
14.69	6.86
7.34	5.12
14.84	5.9
19.63	5.45
16.78	5.61
10.04	6.69
10.42	5.11
10.49	6.44
6.44	4.78
9.82	4.63
10.27	6.88
22.1	6.22
18.36	6.26
11.99	5.41
7.49	6.05
39.19	6.41
8.77	6.08
9.22	7.09
10.04	4.89
11.54	7.48
10.34	5.57
13.04	7.11
17.98	6.41
9.82	9.38
11.91	6.84
13.19	8.82
15.74	7.12
19.48	6.03
21.13	6.35
8.54	5.9
12.66	7.05
52.08	9.79
8.17	7.96
10.27	6.66
12.81	6.88
17.83	5.69
11.31	6.62
16.41	6.85
7.42	6.26
16.33	5.61
15.29	5.4
8.02	3.92
17.01	4.92
2.92	5.31
10.64	5.42
7.04	4.71
14.46	4.59
8.17	5.74
10.64	5.47
8.84	4.84
12.74	5.67
9.14	5.36
10.71	6.2
15.44	6.64
13.34	4.89
10.42	4.88
14.16	5.63
10.42	5.27
12.66	6.01
12.89	5.92
6.67	5.02
12.44	6.23
18.21	6.28
11.54	6.27
13.11	10.64
14.54	6.08
11.76	7.6
31.32	10.46
13.64	5
12.51	8.55
15.74	6.08
12.44	6.36
65.71	14.75
24.13	10.13
16.41	8.73
27.27	12.43
10.86	8.34
19.63	10.27
27.72	12.76
19.11	11.68
6.89	6.09
12.66	7.98
11.91	6.42
11.39	6.56
9.67	7.38
10.12	7.28
9.74	7.37
10.19	7.06
10.34	7.04
8.17	5.64
11.69	6.09
10.64	6.75
10.19	5.8
7.19	5.04
7.04	5.9
13.49	6.18
9.22	4.72
12.59	6.27
10.64	6.78
11.76	7.9
10.42	5.91
17.46	5.48
8.24	6.01
31.62	7.61
10.79	5.07
13.49	6.72
9.14	6.03
14.46	6.57
10.64	5.25
11.16	7.59
8.32	7.35
7.64	6.38
11.16	5.84
14.76	5.29
8.84	5.27
18.51	6.7
13.19	8.06
18.73	5.6
9.89	8.27
16.78	5.36
13.04	5.24
8.54	5.91
10.34	5.37
9.74	4.79
9.07	5.37
15.21	7.29
7.79	5.38
8.99	6.88
10.42	8.37
11.84	7.25
9.44	4.87
17.53	8.32
11.09	5.77
16.03	7.73
7.42	6.99
7.49	5.11
8.39	6.25
12.59	6.07
7.72	5.67
7.34	5.42
6.52	4.36
12.59	5.81
7.12	5.27
9.44	7.44
8.54	4.34
9.29	5.5
11.84	5.95
10.94	6.12
9.44	6.91
17.53	5.82
17.08	9.34
18.21	9.16
14.39	4.19
11.84	5.91
8.24	5.51
13.64	6.38
10.19	5.4
9.14	6.01
14.61	7.22
12.44	6.3
16.33	6.55
18.51	8.2
14.69	6.8
8.84	5.4
9.59	5.28
15.06	6.78
59.42	15.38
15.29	5.75
14.69	6.09
15.81	5.94
6.74	4.98
11.24	5.49
12.29	4.9
8.62	5.87
14.39	5.45
8.69	5.29
12.29	5.42
7.04	5.32
8.84	6.02
38.74	12.66
15.14	5.61
11.69	7.02
10.42	6.34
8.32	5.27
22.18	6.57
18.21	9.86
13.34	8.28
9.59	5.38
9.29	5.52
7.57	7.9
9.22	5.2
28.1	11.94
9.89	6.06
13.19	9.57
7.94	7.08
11.54	7.14
9.82	6.08
8.99	5.23
9.22	7.13
10.64	5.58
11.39	6.61
8.09	6.11
7.79	5.52
12.74	5.93
12.29	7.22
14.84	6.11
15.59	6.07
10.64	6.08
8.09	6.8
8.32	5.45
10.19	5.07
12.06	6.36
9.52	5.66
11.09	5.49
12.44	7.05
21.88	11.63
9.59	5.75
12.21	7.34
10.86	5.2
13.04	6.86
15.21	7.4
13.49	8.12
11.54	6.86
9.14	4.89
12.44	6.09
11.99	6.24
10.04	5.84
10.79	5.4
39.64	13.71
9.67	7.22
6.74	6.38
12.44	8.7
11.69	6.19
18.21	11.92
18.88	7.05
18.28	10.34
12.14	6.83
29.75	14.34
10.86	6.93
30.5	15.14
30.05	14.49
23.9	10.18
5.69	6.51
8.24	4.79
15.21	8
35.89	10.57
13.34	6.38
9.74	6.81
7.64	5.19
13.94	6.48
8.77	7.09
13.41	7.55
12.14	8.06
14.99	7.77
8.47	4.68
17.38	6.08
40.31	10.91
12.29	6.82
9.89	9.33
14.69	6.46
12.74	6.64
19.26	9.25
16.63	6.09
11.69	6.7
14.99	10.04
13.86	10.42
11.84	8.03
22.1	13
6.74	5.01
8.24	6.3
7.34	7.34
10.27	4.59
16.33	6.28
7.12	6.36
7.87	8.88
11.39	6.59
26.3	10.53
12.89	7.02
11.84	7.01
10.49	5.19
11.99	7.46
7.04	6.01
51.1	11.45
11.54	6.92
13.34	5.21
13.26	6.95
21.35	6.01
8.54	6.08
13.56	6.09
25.33	11.21
15.14	7.32
12.59	8.63
9.89	6.7
7.19	7.22
22.33	5.69
15.44	5.24
10.04	5.16
8.17	8.9
14.84	10.23
10.79	6.31
15.36	6.55
11.99	5.73
13.04	8.85
10.94	5.16
15.06	9.15
7.42	5.4
10.49	6.47
7.64	6.85
13.34	6.35
10.71	5.96
14.84	5.96
9.37	4.77
14.99	6.57
17.23	9.12
9.67	4.97
11.84	6.97
17.08	5.29
12.89	6.3
11.24	5.35
7.64	6.41
8.54	5.46
18.13	7.88
18.06	6.5
10.42	4.83
9.89	6.63
17.91	6.43
12.81	6.26
6.74	5.33
13.94	6.47
10.27	8.26
8.92	5.53
29	12.76
7.27	4.76
9.44	6.26
11.24	6.07
18.58	5.28
13.34	6.14
14.69	5.76
15.21	5.14
9.89	8.77
10.79	7.79
8.92	5.55
22.4	6.48
13.64	5.83
6.97	5.89
9.52	7.26
13.94	6.25
26.97	11.32
12.14	9.94
16.03	5.79
19.71	5.55
12.51	6.46
14.84	5.91
9.74	6.32
8.54	7.35
12.06	5.58
13.86	6.15
10.94	6.47
18.13	6.27
12.59	6.86
9.74	5.57
9.74	5.99
10.94	6.13
11.39	6.59
12.36	10.23
22.48	6.3
21.88	5.58
23.08	6.91
14.09	7.63
10.27	5.74
8.24	6.45
23.45	9.65
13.04	5.67
14.39	6.35
16.56	10.71
20.38	9.95
17.98	6.99
13.26	6.45
8.32	6.65
12.66	6.96
8.09	6.12
13.56	6.59
8.09	5.04
10.34	6.11
11.31	6.5
13.11	6.09
14.01	5.89
14.91	6.16
12.06	6
15.06	6.41
19.93	5.34
14.69	4.98
8.32	9.74
14.76	9.74
12.81	7.25
10.42	6.51
68.71	11.14
14.99	5.77
12.81	6.46
16.26	5.35
10.64	5.96
11.16	6.38
13.56	6.17
13.56	5.8
13.26	6.55
20.61	6.86
14.16	5.41
8.09	6.24
11.46	6.25
15.36	5.67
11.99	5.58
17.38	6.26
19.03	5.57
21.88	5.77
10.04	5.7
10.94	5.89
10.12	6.41
11.09	4.43
16.78	6.58
23.15	7.79
13.86	4.83
9.37	7.14
6.74	6.96
10.27	4.91
14.01	6.01
20.98	6.11
12.29	4.99
11.99	6.04
7.49	5.71
14.31	5.62
10.04	5.28
11.46	6.42
14.39	5.96
21.43	5.85
30.8	9.74
8.17	7.33
7.27	6.38
13.94	5.25
8.99	6.3
14.99	6.39
11.76	6.16
19.18	6.24
16.78	6.09
8.24	5.42
9.22	6.56
11.54	6.66
10.71	4.76
6.74	4.9
12.89	5.59
11.99	6.82
15.74	6.11
11.76	6.22
7.12	6.39
8.54	6.71
14.54	5.66
10.94	6.49
8.54	5.34
9.52	5.9
15.74	6.28
13.94	5.53
10.49	6.44
9.82	5.99
13.04	6.35
11.39	5.57
15.29	5.16
5.39	5.4
11.09	5.64
15.21	4.72
14.09	6.19
14.24	6.27
18.21	5.59
10.94	4.79
7.49	5.65
9.44	6.63
9.74	6.84
14.69	6.07
17.01	6.11
15.66	5.5
15.21	6
8.84	5.9
11.61	9.39
5.84	5.77
10.34	5.41
10.79	6.76
15.81	5.7
16.18	6.54
14.09	6.8
9.59	5.25
16.78	6.05
11.31	5.35
13.49	6.26
11.76	6.29
40.91	21.49
16.11	6.11
9.97	8.96
18.43	5.78
12.36	6.3
22.48	5.61
14.39	5.63
13.19	6.24
16.03	6.78
8.84	6.01
8.69	6.02
17.53	6.5
13.34	5.61
15.21	6.26
9.07	5.05
16.56	6.4
28.85	17.64
8.02	5.15
12.44	5.89
12.44	5.79
9.89	6.27
13.41	6.4
16.78	5.99
11.24	6.24
11.91	5.94
18.58	6.6
14.24	5.01
23.3	5.8
11.09	6.21
13.41	5.62
17.31	6.1
11.16	6.05
16.71	11.93
12.96	5.61
11.69	5.31
9.37	6.17
21.73	5.84
19.71	6.62
16.18	5.87
12.89	6.88
17.68	6.34
15.14	6.51
23.83	6.61
11.46	6.58
19.03	5.82
8.69	6.23
9.14	6.27
21.8	5.56
10.04	6.81
8.54	5.81
12.66	6.08
7.57	5.11
13.79	5.44
18.96	5.81
22.78	6.21
16.63	5.33
5.32	5.94
9.07	5.42
13.94	6.34
15.51	5.68
9.97	5.3
56.35	11.39
12.44	6.52
12.44	6.8
13.79	6.22
10.64	6.13
13.94	6.46
11.84	5.15
17.23	6.11
9.59	6.1
16.48	5.89
11.39	5.07
15.59	6.1
46.83	11.75
9.44	5.94
15.74	5.49
9.97	6.05
12.29	5.71
11.69	6.46
14.54	6.73
19.18	5.78
22.18	6.3
9.44	6.21
8.77	8.63
14.39	7.63
17.98	7.03
9.59	5.44
20.61	8.32
18.58	6.15
8.84	5.13
11.31	6.81
7.04	5.77
11.61	5.63
10.49	6.55
9.89	6.18
14.01	6.51
10.42	5.76
12.51	5.62
16.63	6.41
13.64	6.2
17.16	5.24
11.61	5.86
12.74	6.79
8.99	6.04
18.51	5.88
15.66	6.13
11.24	6.04
12.89	5.63
12.29	6.63
22.25	5.94
11.46	6.79
22.25	11.42
13.86	5.21
8.62	6.05
21.35	13.31
19.86	6.81
12.14	5.12
34.84	17.68
14.91	6.61
45.03	18.63
6.74	5.49
15.96	6.46
20.16	5.88
18.66	6.48
13.79	5.55
10.19	7.39
52.75	10.59
10.94	8.37
8.24	5.55
45.11	6.92
14.39	6.35
10.42	6.36
15.44	5.29
21.5	6.48
17.38	5.9
12.14	5.66
6.89	5.16
13.04	6.82
10.49	6.26
15.66	5.47
12.59	6.8
13.19	5.56
7.57	6.3
13.41	6.68
18.36	7.86
7.94	6.31
11.91	6.21
18.43	6.91
35.29	10.87
10.34	5.75
11.39	5.7
19.93	6.27
14.99	6.95
11.76	5.87
12.36	5.98
13.26	6.81
14.54	6.46
8.84	6.06
19.03	6.22
11.76	6.39
10.94	5.55
16.11	6.74
12.74	6.14
17.53	5.33
13.94	6.25
14.54	6.26
13.71	6.32
9.29	5.11
14.31	6.75
14.84	6.09
17.23	7.14
14.24	5.3
7.57	6.07
19.71	5.98
12.14	5.63
11.69	6.01
15.36	5.75
12.51	6.31
9.14	4.37
10.04	5.74
21.95	6.25
7.94	6.33
7.12	5.47
14.24	5.13
13.41	6.3
13.86	5.93
25.1	18.03
9.52	6.5
12.14	6.93
11.69	6.83
13.49	6.21
53.42	12.32
30.57	13.66
22.48	7.27
10.94	6.15
10.04	6.9
0.75	10.8
13.94	5.55
8.84	7.71
21.13	6.18
15.66	6.52
13.04	5.51
16.18	6.01
11.39	5.28
25.7	16.08
9.44	7.93
18.88	5.22
14.84	7.51
14.91	6.16
21.28	6.24
11.31	5.74
8.84	8.68
10.79	5.19
11.99	6.18
12.36	5.98
11.16	6.43
15.88	5.34
8.84	6.08
10.71	5.46
13.19	6.65
13.19	4.7
16.56	7.55
11.16	5.19
10.86	5.24
12.96	7.23
10.04	5.56
15.29	5.86
21.13	4.95
25.48	7.73
12.14	6.74
11.91	7.72
7.27	5.78
11.31	6.91
14.99	6.3
16.48	6.47
8.99	5.68
8.39	7.29
16.03	5.9
12.66	7.99
16.63	6.49
7.94	6.05
9.37	8.36
13.19	6.05
9.97	9.79
22.4	6.26
8.39	7.36
19.63	5.01
13.26	5.15
13.34	6.19
81.52	22.55
14.69	12.56
13.79	7.66
10.94	5.57
8.99	8.54
20.83	12.01
9.97	6.2
8.32	8.04
24.65	13.17
19.86	5.47
24.05	5.89
10.12	6.85
12.06	5.43
12.36	6.05
31.84	16.1
14.46	6.4
18.13	5.41
5.39	11.14
9.67	8.4
9.89	6.48
17.31	5.9
17.61	6.01
9.67	7.51
13.71	6.08
12.14	5.62
10.49	6.45
13.26	7.37
15.74	7.23
10.04	15.69
13.86	5.85
17.01	13.04
12.29	7.26
11.01	5.1
14.61	6.31
31.32	9.59
12.06	13.5
10.86	5.72
12.44	7.22
14.84	7.47
14.46	5.78
16.11	11.86
22.33	6.62
15.59	6.64
21.95	12.54
24.8	9.89
13.49	5.66
14.69	5.61
16.18	5.75
12.06	4.92
8.84	7.04
9.07	5.45
10.94	11.79
32.44	20.65
16.93	6.64
31.47	7.2
25.55	8.22
7.34	6.36
9.89	7.31
15.88	7.2
24.05	7.17
9.44	6.06
5.62	7.01
9.37	5.94
12.14	8.39
8.02	6.79
7.64	5.22
10.79	8.03
14.09	6.26
17.38	6.77
11.24	8.45
13.79	6.45
11.99	8.02
16.71	6.68
12.29	5.62
49.68	18.9
12.89	7.45
12.06	6.2
13.49	7.69
9.29	5.26
8.69	5.55
9.74	9.53
14.91	6.16
16.41	7.53
9.97	4.67
13.04	6.23
8.77	4.9
10.49	6.66
13.04	7.16
21.43	6.92
10.04	5.13
38.44	11.58
20.53	6.38
30.12	5.4
12.89	6.57
10.71	6.2
8.39	5.82
14.54	8.15
12.36	7.72
12.66	5.44
23.9	7.86
11.16	5.8
15.59	5.64
17.38	7.34
11.91	5.42
8.69	5.61
22.7	6.38
13.41	7.62
9.74	5.07
10.42	4.82
11.54	6.65
12.59	6.89
71.78	21.41
17.91	11.87
8.69	5.51
16.11	11.85
14.24	13.36
14.99	7.28
9.52	8.28
18.43	5.93
13.64	5.37
7.64	5.25
11.54	4.76
8.39	5.7
14.54	7.22
8.84	8.86
12.44	6.81
20.91	6.34
12.14	6.06
15.51	7.59
12.74	6.78
8.84	5.66
12.06	7.2
22.03	6.37
13.41	6.71
10.42	6.01
15.06	6.99
10.94	5.45
17.61	6.16
24.35	6.56
11.99	8.61
14.61	6.07
12.44	6.51
14.39	6.11
98.08	14.93
15.44	7.4
14.76	7.46
9.67	5.36
16.93	7.72
21.06	10.38
12.44	6.13
14.09	6.47
13.26	6.61
13.64	7.68
11.99	5.79
15.44	5.3
12.21	7.09
8.09	8.18
21.73	6.21
15.44	6.96
11.69	6.54
19.86	5.75
17.16	5.71
7.94	6.2
10.04	4.96
22.63	6.31
22.78	6.8
11.31	5.91
13.34	7.53
16.18	9.57
18.06	6.53
19.33	5.69
4.05	7.69
10.19	5.47
16.63	6.18
17.38	6.18
9.59	6.68
17.61	6.6
19.48	6.17
12.36	7.19
9.82	5.21
11.54	6.16
12.44	5.54
17.01	5.06
18.43	9.83
7.94	6.79
13.79	6.22
8.69	5.41
12.81	7.83
13.79	6.03
8.02	6.6
23.15	5.71
8.17	6.17
13.49	6.02
13.56	6.73
10.42	6.11
18.06	6.46
17.31	5.66
16.93	6.25
14.01	8.82
8.77	5.83
17.08	7.18
13.49	7.18
16.26	6.07
14.54	5.89
12.36	8.55
15.36	5.36
10.42	5.63
7.94	5.42
19.33	6.64
7.27	6.63
12.21	5.75
11.76	7.25
14.01	6.57
15.88	6.5
13.49	5.28
7.79	6.16
16.41	6.06
10.71	7.24
8.69	6.5
14.39	8.53
11.46	6.65
7.94	5.1
10.19	6.24
13.41	5.65
12.66	5.81
13.19	5.95
12.14	6.64
14.39	6.12
8.39	5.32
13.11	4.94
14.99	7.58
13.94	7.08
13.11	6.74
8.84	6.46
7.87	6.38
12.66	7.43
14.54	6.26
8.47	6.38
26.08	5.87
21.13	6.88
18.43	6.13
13.34	5.42
8.32	6.88
14.39	8.83
20.91	5.98
10.42	10.76
10.71	5.43
7.94	6.1
10.27	6.73
9.44	7.1
10.49	6.11
12.81	7.53
8.39	5.69
11.39	7.55
6.44	8.44
9.14	6.03
7.19	7.22
21.2	5.78
12.59	8.03
20.53	6.68
21.06	5.93
7.19	5.5
8.24	5.96
12.14	4.85
8.84	7.86
9.37	7.16
11.09	7.59
10.94	4.91
13.49	6.47
8.84	5.01
10.49	6.56
19.03	5.58
9.89	6.61
16.86	7.88
7.34	7.13
7.49	8.13
7.19	6.06
7.72	8.52
9.67	10.31
8.39	4.75
13.56	7.46
9.22	5.43
9.52	5.81
9.89	6.09
20.68	5.74
13.41	7.01
13.86	7.55
16.93	7.09
16.78	5.71
11.54	5.58
7.87	6.33
16.11	6.17
8.77	6.91
6.74	5.4
13.19	7.47
16.18	5.27
17.91	6.33
10.56	6.98
12.74	6.31
9.52	5.73
14.31	5.31
8.39	6.25
11.69	6.26
8.84	5.79
14.24	5.56
19.86	6
12.14	10.6
11.09	6.09
21.8	7.5
10.19	6.02
20.83	5.79
9.14	4.63
14.84	8.93
13.34	5.5
15.44	5.72
8.69	5.38
11.24	4.8
9.14	5.16
7.49	6.05
12.66	5.57
13.11	5.13
17.98	6.83
8.92	8.16
12.66	5.63
18.13	5.63
17.98	6.48
12.59	8.21
7.27	6.6
8.92	5.4
12.51	4.97
11.99	4.94
15.51	7.12
6.89	6.13
9.14	5.49
17.23	5.69
18.36	5.94
11.09	5.81
8.84	5.76
11.84	4.91
7.34	7.3
9.14	7.49
10.64	5.34
20.23	6.23
14.39	5.08
17.68	5.33
10.79	5.98
9.74	5.28
13.49	5.53
11.76	5.79
12.74	5.39
9.29	5.9
11.39	4.59
12.89	6.24
15.66	5.52
9.29	5.61
8.17	7.67
9.82	6.5
12.29	4.44
15.29	5.16
13.04	5.82
17.01	6.09
8.84	9.67
6.97	6.62
9.89	7.16
12.21	9.39
16.33	6.98
14.16	6.3
15.29	6.26
10.79	7.47
14.69	6.73
13.71	6.63
11.01	7.63
15.81	4.8
18.73	4.78
11.76	4.96
9.89	6.66
13.49	5.36
12.44	7.34
9.29	7.15
13.71	7.63
17.46	7.52
17.76	5.53
12.59	4.36
11.69	5.81
9.29	4.65
17.68	4.66
15.59	6.17
14.46	5.34
12.29	6.61
11.61	7.86
19.71	6.09
8.84	6.81
8.69	5.03
17.31	4.16
6.29	5.07
12.06	5.35
9.52	5.58
7.72	4.8
9.44	5.43
10.64	6.23
12.06	7.06
12.44	6.58
14.09	7.8
11.46	5.89
10.19	6.74
15.96	5.73
11.54	5.94
11.54	9.3
10.64	6.92
11.61	5.06
9.67	6
12.89	5.62
9.29	5.31
16.93	9.5
13.79	5.27
21.2	11.7
13.41	5.1
13.11	7.35
12.21	5.64
13.19	7.4
12.29	5.41
12.44	5.07
8.62	10.22
14.16	5.85
9.89	6.13
15.36	9.27
16.71	5.83
11.54	7.36
9.89	7.81
13.41	5.96
12.29	5.51
8.77	5.99
6.59	6.31
22.7	6.41
11.84	6.23
7.19	6.45
24.13	9
13.26	7.18
12.81	5.72
12.59	6.8
8.99	5.7
10.79	4.56
7.12	8.65
13.26	5.75
6.97	5.77
14.24	5.1
18.81	5.82
11.54	5.97
22.7	7.17
8.99	6.16
15.21	6.76
11.99	6.01
11.31	8.48
10.49	8.62
7.87	7.1
12.14	6.4
14.54	7.08
7.72	7.1
10.94	6.28
11.99	5.81
14.31	5.75
31.32	4.92
12.74	8.75
8.99	6.57
13.19	5.55
19.63	5.9
13.64	5.13
14.09	7.59
14.16	4.59
16.03	6.46
10.19	6.98
19.86	5.48
15.14	4.82
17.76	6.78
11.61	5.98
13.49	6.27
12.59	6.51
6.97	6.34
7.49	6.99
10.79	6.28
12.36	16.33
6.89	6.86
15.29	7.63
11.09	3.99
8.32	5.8
22.48	6.97
13.41	7.56
15.44	9.19
8.92	6.12
10.64	5.92
12.44	6.26
15.29	7.58
8.69	5.59
9.14	5.63
5.92	8.01
15.44	6.1
14.76	6.44
7.49	5.31
10.27	4.33
13.26	7.09
15.81	11.32
7.57	5.89
14.01	8.23
18.43	5.2
14.76	8.21
12.44	6.2
14.54	4.62
7.34	7.34
8.69	4.84
13.11	5.92
9.07	5.28
8.62	4.99
8.47	5.92
10.94	5.36
11.61	4.63
9.14	5.5
10.19	5.28
9.59	6.2
3.82	6.1
13.04	7.18
37.39	10.16
11.84	5.13
10.71	4.95
9.14	7.61
12.74	5.27
12.74	5.73
10.19	5.19
13.71	5.51
19.03	6.86
10.19	5.88
14.39	4.86
14.84	5.7
13.34	4.9
13.94	5.28
12.44	5.37
10.34	4.24
10.04	6.54
7.19	5.1
66.09	14.68
14.09	6.2
24.28	5.55
15.21	7.14
10.49	5.35
11.99	4.81
13.64	6.45
13.41	4.92
12.74	4.37
12.36	4.31
10.49	4.75
11.31	6.42
11.01	6.17
21.58	5.6
19.11	5.05
14.61	6.22
11.91	5.89
7.79	8.34
10.64	5.2
10.34	6.68
19.63	6.02
17.53	4.62
29.45	4.95
9.59	5.42
15.88	7.68
8.39	6.18
18.96	6.32
12.89	6.13
21.2	5.9
16.33	6.23
13.94	7.75
14.24	4.76
7.49	6.22
25.25	7.13
12.36	7.54
6.37	5.8
10.42	9.59
8.39	4.74
23.68	12.54
13.04	7.84
20.76	5.25
7.64	7.44
10.86	6.46
12.14	4.86
13.41	5.15
8.92	5.07
11.91	4.81
14.54	4.75
9.59	7.75
11.31	5.42
13.49	5.72
10.86	5.62
11.69	6.35
9.74	6.14
12.21	7.01
23.98	7.19
19.48	5.6
13.64	5.71
7.94	7.56
11.46	6.16
15.29	4.4
10.64	6.44
15.29	5.3
15.14	5.72
16.71	6.32
12.51	5.26
14.61	6.31
11.84	5.66
12.29	4.85
6.97	5.63
11.46	8.03
9.44	5.71
12.06	6.47
28.47	6.36
19.11	5.04
24.13	34.11
17.01	7.69
13.79	5.21
10.04	5.22
14.24	6.38
12.59	5.67
13.04	5.02
19.03	5.04
9.14	5.11
15.74	5.9
9.22	9.13
11.76	4.79
8.09	5.81
10.04	7.13
16.11	7.09
7.87	3.99
7.94	6
11.24	5.45
11.69	5.56
32.82	31.45
8.32	7.59
10.56	5.43
12.06	6.58
11.24	5.45
14.24	7.76
8.39	4.93
9.52	6.39
29.75	25.93
10.64	6.62
8.39	5.34
11.54	6.03
11.46	7.16
10.27	7.28
9.74	5.42
19.11	6.02
14.69	6.96
14.09	5.32
11.84	4.78
15.51	4.66
23.98	8.95
13.94	8.55
10.56	5.6
[truncated: 21,330 more rows]

[truncated: 2 more sheets: ketotifen+6g gate1, ketotifen+6g DAB mean intens  ]
